# Supplementary material for: Discovery of synthetic small molecules targeting the central regulator of Salmonella pathogenicity
Source: Sci Adv. 2025 Apr 11;11(15):eadr5235. doi: 10.1126/sciadv.adr5235 (PMC11988454; doi:10.1126/sciadv.adr5235)
Supplement: Supplementary file 2 — Data S1 [file sciadv.adr5235_data_s1.zip]

Archive with 1 entries (1 files):
- adr5235_data_s1.xlsx
