# Supplementary material for: Discovery of synthetic small molecules targeting the central regulator of Salmonella pathogenicity
Source: Sci Adv. 2025 Apr 11;11(15):eadr5235. doi: 10.1126/sciadv.adr5235 (PMC11988454; doi:10.1126/sciadv.adr5235)
Supplement: Supplementary file 2 — Data S1 [file sciadv.adr5235_data_s1.zip › adr5235_data_s1.xlsx]

## Sheet: all counts
			DMSO	DMSO	DMSO	C26	C26	C26
Name	Locus Tag		I16R032a01_01_ATCACG_L008___I16R032a01_01_ATCACG_L008	I16R032a02_01_CGATGT_L008___I16R032a02_01_CGATGT_L008	I16R032a03_01_TTAGGC_L008___I16R032a03_01_TTAGGC_L008	I16R032b01_01_TGACCA_L008___I16R032b01_01_TGACCA_L008	I16R032b02_01_ACAGTG_L008___I16R032b02_01_ACAGTG_L008	I16R032b03_01_GCCAAT_L008___I16R032b03_01_GCCAAT_L008
STM1329	STM1329	putative inner membrane protein	14	13	10	0	0	1
hilA	STM2876		1093	1438	1355	92	67	87
STM4315	STM4315	RtsA	586	801	666	51	31	57
invG	STM2898		2539	3188	3537	178	158	294
invF	STM2899		2326	3039	2966	189	145	246
STM4257	STM4257	SPI-4; putative something something	93	97	114	4	7	10
iagB	STM2877	SPI-1	362	498	498	29	31	43
STM4258	STM4258	SPI-4; MotA/ExbB proton channel domain	168	175	174	20	5	16
STM4260	STM4260	SPI-4; HlyD family	390	452	451	40	22	40
invE	STM2897		1234	1534	1680	126	92	181
invI	STM2893		185	247	246	19	21	24
invA	STM2896		1427	1823	1948	153	130	217
STM4259	STM4259	SPI-4; TolC like	224	260	253	30	20	25
invH	STM2900		949	1076	1295	108	89	139
ssaS	STM1420	SPI-2	6	2	11	1	0	1
STM4314	STM4314	DNA-binding response regulator, NarL/FixJ family, contains REC and HTH domains	12	15	20	2	2	1
invB	STM2895		496	647	672	68	52	74
spaP	STM2890		184	225	199	26	15	25
spaN	STM2892		828	968	958	113	84	110
sirC	STM2867	SPI-1; hilC	2925	3492	3365	420	248	522
spaO	STM2891		395	545	507	63	50	66
sicA	STM2886		1842	3140	2378	320	265	403
invC	STM2894		835	1208	1103	144	133	150
prgI	STM2873		917	1188	1190	159	132	165
ssaI	STM1408	SPI-2	26	18	32	3	4	4
prgJ	STM2872		1311	1849	1696	257	201	258
iacP	STM2881		226	320	282	43	27	53
sipC	STM2884		15491	25403	18828	3051	2074	3788
sipB	STM2885		16026	25359	19494	3113	2157	3914
sipD	STM2883		2115	2874	2240	395	253	483
prgH	STM2874		3892	5516	5404	823	623	898
spaQ	STM2889		16	17	30	2	4	4
prgK	STM2871		2256	3085	2907	505	410	511
sipA	STM2882		3908	5761	4361	878	543	1010
ssaH	STM1407	SPI-2	28	47	30	6	7	5
spaR	STM2888		39	65	57	10	4	15
sprB	STM2866	SPI-1; transcriptional activator	1251	1777	1493	306	153	377
STM1328	STM1328	predicted OMP	388	516	409	104	63	88
STM1089	STM1089	SPI-5	48	63	62	13	9	12
spaS	STM2887		145	188	187	35	26	42
ssaG	STM1406		28	50	43	9	10	6
STM4312	STM4312	hypothetical protein	12	22	28	3	4	6
ssaJ	STM1409		105	141	151	25	24	39
STM4262	STM4262	SPI-4:ABC-type bacteriocin/lantibiotic exporters, contain an N-terminal double-glycine peptidase domain [Defense mechanisms]	274	500	347	88	67	95
orgA	STM2870		704	811	766	187	145	183
STM2420.1n	STM2420.1n		2	1	1	1	0	0
sigE	STM1090	SPI-5; T3SS Chaperone	1085	1710	1370	377	190	429
STM4191	STM4191		3	4	5	2	0	1
lysW	STM0753		2	4	2	1	1	0
hilD	STM2875		8626	9726	10587	2488	2284	2656
STM1410	STM1410	SPI-2; T3SS something	25	38	41	9	8	10
ugtL	STM1601	unknown, close to sifB	143	255	237	55	49	61
STM1018	STM1018		1	2	1	0	1	0
sopE2	STM1855		512	833	616	181	133	222
sopB	STM1091		3089	5168	3747	1248	657	1400
sifB	STM1602		30	42	36	11	10	10
STM4313	STM4313		3	11	9	3	1	3
pipB	STM1088		61	71	90	24	23	26
STM0560	STM0560	pseudogene?	19	21	14	8	7	3
sseJ	STM1631		37	48	37	14	12	16
STM1698	STM1698	secreted effector kinase SteC	179	222	269	70	69	92
avrA	STM2865		744	1069	907	339	263	344
cadA	STM2559	lysine decarboxylase 1	16339	12656	22157	4331	7005	6716
sicP	STM2879		378	529	438	188	144	181
tdcB	STM3244	hreonine dehydratase TdcB Comment: catalyzes the formation of 2-oxobutanoate from L-threonine; catabolic	4873	3835	6590	1782	2156	1963
STM1262	STM1262		2	0	3	1	1	0
STM0972	STM0972	SopD2	598	738	816	295	249	295
flhD	STM1925		2639	3241	3386	1290	1130	1202
STM05625	STM05625	SPI-1	467	526	530	224	153	231
pagC	STM1246	virulence membrane protein PagC Comment: (SW:PAGC_SALTY); PhoP regulated; reduced macrophage survival	2440	3486	3247	1258	1117	1316
sopD	STM2945		1143	1048	1397	431	658	362
ssaK	STM1411		22	24	38	18	5	12
orgB	STM2869		911	978	1014	446	342	408
eutP	STM2469	ethanolamine utilization protein EutP	78	40	95	26	36	27
STM0015	STM0015		1	3	3	2	0	1
pagD	STM1244	virulence protein PagD Comment: (SW:PAGD_SALTY); PhoP regulated protein	23	29	39	11	17	10
STM1841	STM1841	YobH-like protein	477	762	653	288	202	311
sseL	STM2287		195	294	311	96	104	139
ydiT	STM1351		4	8	9	3	2	4
pyrL	STM4461		4	10	5	2	3	3
ssaC	STM1394		57	100	81	42	31	31
oadA	STM3352		3	1	0	2	0	0
ssaB	STM1393		11	16	23	6	7	9
speF	STM0701	ornithine decarboxylase	4337	2337	5328	1174	2545	1731
proK	STM3634		3	6	2	2	1	2
orgC	STM2868		677	770	777	377	309	334
STM1056	STM1056	DinI-like family	25	25	26	14	9	13
dmsB	STM0965	anaerobic dimethyl sulfoxide reductase subunit B	345	287	422	119	197	177
PSLT060	PSLT060		5	7	3	2	3	2
flhC	STM1924.S		1367	1757	1752	785	706	821
STM0314	STM0314		0	1	1	1	0	0
STM2505	STM2505		6	1	7	2	2	3
STM4306	STM4306		814	885	1080	363	490	500
sseE	STM1402		33	38	53	18	18	25
STM4502	STM4502		153	120	166	62	73	83
STM4504	STM4504		81	88	111	46	37	56
STM4214	STM4214		0	1	3	1	0	1
STM0029	STM0029		4	5	5	2	2	3
nrfB	STM4278.S		479	509	651	193	327	296
STM4467	STM4467		2657	2445	3487	1148	1631	1525
STM4261	STM4261		10521	15135	11487	6562	5745	6373
STM2314	STM2314		28906	28588	32633	13712	15602	16169
ssaE	STM1396		19	25	29	14	9	14
STM4310	STM4310		100	109	101	57	49	53
garK	STM3247		7606	6696	9019	3066	4623	4183
STM2138	STM2138		32	61	62	20	26	32
ssaD	STM1395		53	73	80	50	19	38
ssaR	STM1419		51	66	56	31	31	27
STM2245	STM2245		31	19	27	15	12	14
eutS	STM2470		76	51	98	29	49	40
serT	STM1086		18	12	9	7	4	10
ssaM	STM1413		6	14	16	10	5	4
ssaL	STM1412		127	152	145	88	64	73
STM4508.1N	STM4508.1N		53	50	68	35	34	22
STM0721	STM0721		30	24	32	16	17	13
STM2574	STM2574		18	22	20	12	9	11
STM2452	STM2452		35	33	34	21	16	18
STM3690	STM3690		3	3	3	3	0	2
STM2315	STM2315		519	496	619	284	285	307
STM2139	STM2139		142	152	166	75	76	95
yggM	STM3105		667	602	864	326	418	401
sptP	STM2878		2251	3059	2657	1663	1153	1487
ompF	STM0999		7937	9943	8573	5166	4169	4950
narH	STM1763		1539	1288	1817	661	879	979
STM2475	STM2475		236	274	340	179	117	168
STM1131	STM1131		11364	13491	12719	7540	5196	7771
STM05015	STM05015		6	6	6	5	2	3
STM1863	STM1863		7	6	10	9	3	1
nirD	STM3475		754	648	1011	294	582	429
STM2740.1N	STM2740.1N		40	45	57	21	35	21
ydiL	STM1362		37	29	42	17	15	28
STM1330	STM1330		128	173	172	94	81	86
STM2741	STM2741		353	324	418	172	218	217
citD	STM0623		7	6	1	4	3	1
wzb	STM2117		4	1	7	4	1	2
stbA	STM0340		7	8	3	2	4	4
hypD	STM2857		2201	2156	2736	1040	1460	1457
STM05320	STM05320		138	176	143	98	72	88
cadB	STM2558		75066	78271	98048	38521	52170	50214
caiF	STM0068		2388	2082	2833	1295	1470	1379
STM2376	STM2376		12	13	9	3	8	8
STM1130	STM1130		13908	16060	17035	9709	6928	10262
sscB	STM1403		33	27	38	25	16	16
ybaM	STM0480		33	52	44	29	20	25
STM4466	STM4466		377	402	514	226	267	249
STM3254	STM3254		29	28	53	19	26	18
tdcA	STM3245		7984	7930	10596	4631	5447	5185
STM0727	STM0727		8	2	5	4	4	1
nrfA	STM4277		7639	8085	9297	4011	5543	4885
ygcY	STM2961		6778	6574	7924	3320	4855	4121
STM0715	STM0715		21	26	40	19	10	22
asnW	STM2012		10	16	16	4	11	9
STM3129	STM3129		2041	2326	2834	1402	1260	1574
STM1247	STM1247		42	54	55	39	21	30
hypC	STM2856		462	375	448	193	309	258
STM4522	STM4522		40	35	34	30	19	17
garD	STM3250		21626	20625	26311	11536	15327	13916
STM2139.2n	STM2139.2n		12	12	9	9	6	5
dsrA	STM1985		34	29	36	23	16	21
ydiM	STM1361		13	14	21	12	7	10
STM3547.Sc	STM3547.Sc		811	778	907	425	559	512
PSLT026	PSLT026		519	549	606	373	287	352
fixX	STM0078		20	11	25	11	13	10
dmsA	STM0964		15348	15546	17898	7885	11271	10053
STM3548	STM3548		365	334	443	256	212	225
STM4535	STM4535		660	598	793	431	386	426
dmsC	STM0966		265	264	310	143	167	197
STM4316	STM4316		113	148	131	81	71	85
dcuB	STM4301		2663	2840	3273	1656	1765	1888
cbiA	STM2035		3368	3251	4185	2027	2204	2333
metU	STM0675		9	14	15	7	4	12
hybA	STM3149		725	576	891	384	482	470
ssaT	STM1421		13	12	21	8	8	12
eutQ	STM2468		109	109	112	64	82	55
cheM	STM1919		28903	31801	35287	18049	20694	19873
STM0030	STM0030		13	16	18	12	7	10
STM1789	STM1789		17	9	16	6	9	11
asrA	STM2548		1680	1495	1853	952	1047	1098
napG	STM2258		757	743	920	407	525	551
yjjQ	STM4547		8	8	21	8	2	13
kdpF	STM0707		5	4	2	3	1	3
STM0275.s	STM0275.s		22	23	14	14	7	16
sscA	STM1399		52	73	64	35	36	45
garR	STM3248		26655	26898	29979	14397	19063	17994
nrfC	STM4279		191	228	264	126	143	151
phsA	STM2065		2404	7750	2757	2855	1321	3684
yidF	STM3803		1195	1352	1592	883	775	905
STM0100	STM0100		27	27	26	19	15	16
fimZ	STM0549		285	178	329	160	178	158
STM3138	STM3138		22267	24711	24515	15683	12913	16001
STM1128	STM1128		11572	14603	14707	8988	6891	9573
STM0334	STM0334		15	28	26	19	9	15
STM4465	STM4465		96	80	121	58	55	73
fimW	STM0552		245	200	274	142	175	134
narG	STM1764		51528	49241	61569	27755	37357	36528
yigG	STM3954		10	7	13	5	4	10
pqaA	STM1544		107	100	144	76	71	75
cspB	STM1996		948	855	1290	731	542	694
yfdH	STM0558		116	21	109	44	85	29
STM1301	STM1301		783	894	908	496	564	569
b2145	STM2185		104	119	105	73	66	69
pgtE	STM2395		248	308	275	175	165	187
fimF	STM0548		194	187	286	116	178	127
STM4196	STM4196		56	46	70	45	29	37
STM3132	STM3132		1014	1441	1175	818	681	807
napA	STM2259		21672	22385	24566	11897	16365	15237
STM3128	STM3128		1132	1406	1599	889	779	964
hypB	STM2855		5245	5348	6170	2931	4080	3628
garL	STM3249		34010	33141	37579	18918	25321	22522
leuV	STM4553		1	3	1	0	2	1
selC	STM3751		18	29	32	23	12	16
STM3783	STM3783		837	808	1029	588	539	601
STM2003	STM2003		76	79	95	53	54	54
napH	STM2257		611	666	755	435	410	465
STM1245	STM1245		0	1	2	2	0	0
STM1146	STM1146		1092	1159	1359	789	730	812
sseD	STM1401		59	69	76	52	44	36
STM0020	STM0020		32	39	40	28	21	23
hypA	STM2854		1113	1096	1401	657	819	858
STM3752	STM3752		28	38	34	18	28	18
STM3270	STM3270		345	372	405	242	223	264
flgN	STM1171		7211	7615	8286	4768	4960	5286
STM0347	STM0347		12	12	5	6	6	7
STM1248	STM1248		1438	1597	1917	1139	1034	1052
STM0717	STM0717		36	44	44	24	33	23
STM2529	STM2529		118	139	184	95	106	85
STM0280	STM0280		9	16	9	8	7	7
aegA	STM2479		478	509	612	335	356	351
motA	STM1923		6237	6642	8221	4568	4415	4789
slrP	STM0800		2984	3573	3489	2322	2080	2158
ssrB	STM1391		570	688	684	440	410	418
STM2986.Sc	STM2986.Sc		506	451	594	359	302	360
yjjI	STM4566		1857	1838	2397	1151	1433	1389
dcuC	STM0627		219	229	282	131	173	171
fumB	STM4300		1563	1647	1825	1153	1038	1119
yaiV	STM0374		36	42	50	30	25	29
STM1934	STM1934		843	1059	1159	673	643	687
dcuA	STM4325		12584	11221	14225	7267	8839	8931
STM1241.1N	STM1241.1N		5	15	11	7	6	7
fimC	STM0545		513	336	544	301	355	269
STM2530	STM2530		1772	1716	2245	1186	1232	1369
fliA	STM1956		15510	18495	20136	11448	11893	12291
fimA	STM0543		38679	31778	46164	22518	31295	23219
hypO	STM3150		3241	2914	3750	2014	2253	2294
STM1833	STM1833		179	171	235	135	107	147
proM	STM3934		5	7	6	5	2	5
STM05910	STM05910		14	13	13	13	7	7
STM2751	STM2751		4	5	9	5	2	5
flgM	STM1172		9386	10420	11695	6763	6814	7274
STM1129	STM1129		13032	16299	16561	10210	8626	11567
rfaY	STM3716		1791	1361	1958	1143	1148	1125
STM0557	STM0557		191	49	221	59	203	43
STM4305.S	STM4305.S		11364	12022	13229	6667	9299	8224
STM1300	STM1300		1750	1980	2123	1311	1270	1312
STM0764	STM0764		86	99	122	66	63	75
STM05680	STM05680		1244	1220	1622	843	949	936
STM4074	STM4074		7624	5214	9350	4254	6040	4566
STM1239	STM1239		368	472	445	359	216	290
yfeD	STM2414		956	952	1283	710	698	736
ygcB	STM2944		1100	878	1240	666	834	666
menD	STM2309		4124	4400	5364	2859	3210	3245
lpfD	STM3637		511	551	714	405	377	413
sfbA	STM0510		544	678	616	435	387	415
STM3549	STM3549		80	106	99	60	59	72
STM1077	STM1077		179	239	183	129	131	143
yqfA	STM3049		2555	3203	3241	1823	2035	2169
sthD	STM4592		21	35	23	18	12	23
iap	STM2936		882	940	970	648	578	662
tnpA_2	STM1957		70	53	72	46	41	46
asnT	STM2002		112	92	107	65	78	68
ddg	STM2401		88	115	137	87	64	79
ackA	STM2337		5794	5384	7232	4200	4051	4268
fimI	STM0544		1013	791	1243	594	848	623
STM3123	STM3123		870	1032	1092	756	585	696
sopA	STM2066		575	759	657	498	385	470
PSLT040.1N	PSLT040.1N		6	9	7	7	5	3
STM0327	STM0327		26389	27825	32298	19434	18796	20642
ybcI	STM0540		59	62	53	49	35	36
pgtP	STM2399		152	173	156	116	94	120
nirC	STM3476		160	123	237	113	137	107
yehR	STM2156		31	34	45	29	17	30
STM1035	STM1035		12	9	17	7	11	8
STM0587	STM0587		1	1	1	0	1	1
slyA	STM1444		3306	3578	3863	2612	2295	2491
STM3134	STM3134		10517	10261	11978	6592	8569	7272
STM0328.s	STM0328.s		205	202	247	154	137	160
nrdD	STM4452		4032	4426	4813	2872	3092	3140
STM3216	STM3216		9353	11922	9871	8024	6081	7362
fliZ	STM1955		5453	5939	6454	4463	3789	4086
sifA	STM1224		57	65	73	56	48	31
STM4155	STM4155		25	30	33	13	20	27
sdiA	STM1950		5586	6307	6662	4333	4197	4279
STM0565	STM0565		4	1	5	2	3	2
gltW	STM2658		26	33	16	20	17	15
spf	STM4000		209	279	270	169	172	180
STM2377	STM2377		35	49	47	36	17	38
yijF	STM4107		147	195	206	114	124	138
csgF	STM1140		4	16	14	8	6	9
yfeC	STM2413		1165	1298	1583	949	948	906
hybG	STM3143		143	135	162	116	86	106
yaaY	STM0044		22	19	28	13	13	22
STM1498	STM1498		210	253	297	165	201	158
fljA	STM2770		118	115	128	95	66	92
STM1243	STM1243		37	22	46	26	20	28
STM2822	STM2822		320	369	328	115	271	310
STM4073	STM4073		6465	4675	7706	3974	4943	4236
STM1552	STM1552		227	202	237	157	151	158
STM0294	STM0294		13	14	12	7	11	9
dcoC	STM0766		0	2	1	1	1	0
cheR	STM1918		3472	3520	3808	2601	2443	2517
STM0031	STM0031		9	9	6	7	5	5
pduB	STM2039		33	37	35	19	27	27
STM2902	STM2902		105	82	102	74	60	71
yfiN	STM2672		298	308	361	228	210	241
STM4307	STM4307		250	308	317	187	185	239
STM4201	STM4201		12	11	15	12	8	7
prpC	STM0369		833	608	1074	485	776	499
serU	STM2000		77	88	102	63	64	60
prpB	STM0368		403	271	457	243	338	216
STM3844	STM3844		425	491	584	322	371	355
yahN	STM0365		861	885	1129	635	734	648
hscC	STM0659		1449	1472	1695	978	1132	1132
nagA	STM0683		16393	16135	18091	11490	12131	12070
hybB	STM3148		520	500	640	366	388	416
gudD	STM2960		4436	5116	5309	3536	3322	3606
frdA	STM4343		50403	54855	59951	36170	40377	39639
zraP	STM4172		295	303	337	210	208	242
STM1499	STM1499		1872	2138	2140	1246	1591	1475
phsB	STM2064		363	1190	427	543	234	600
menG	STM4089		12780	12520	15754	9628	9443	9965
STM1614	STM1614		316	399	324	270	208	258
torC	STM3823		1489	1522	1786	1132	1101	1164
motB	STM1922		3783	4147	4370	3033	2787	2892
yjbJ	STM4240		5003	7941	6517	4813	3962	4913
STM1188	STM1188		351	409	495	282	305	297
ygiD	STM3189		354	415	445	316	293	250
asrB	STM2549		628	607	759	466	464	484
yfbB	STM2308		384	362	490	286	287	305
STM2759	STM2759		221	222	277	156	195	158
STM2634	STM2634		13	22	9	10	8	13
ilvC	STM3909		49950	50190	56375	33552	37892	39478
pepE	STM4190		3081	3527	3818	2351	2505	2518
STM0341	STM0341		104	95	119	92	68	68
cspA	STM3649		7140	6217	10310	6772	4300	5912
STM04630	STM04630		6	7	10	4	9	3
pheR	STM4321		24	31	18	22	19	11
pmgI	STM3704		4933	4826	5978	3646	3789	3750
pduF	STM2037		139	149	144	98	107	102
celA	STM1312		3029	3719	3875	2514	2394	2634
STM3793	STM3793		4004	3492	4744	2807	3039	2892
pepT	STM1227		7471	7975	8532	5163	5994	5886
pduV	STM2056		15	16	18	12	11	12
nagC	STM0682		5503	5530	6260	4094	4050	4222
tdcC	STM3243		1973	2239	2428	1611	1516	1612
pflF	STM0843		726	814	794	470	591	597
glnK	STM0462		10	7	8	5	6	7
gudT	STM2962		14883	16230	17950	10040	13638	11160
pocR	STM2036		4097	4097	4794	2858	3270	3146
finP	PSLT074		1	6	2	0	3	3
tnpA_1	STM0946		28	46	34	28	20	29
ydhF	STM1439		2920	3251	3730	2210	2454	2403
trpT	STM3896		0	3	4	3	0	2
STM2137	STM2137		60	54	67	49	39	43
yhjH	STM3611		3598	4567	4282	3133	2814	2979
STM1132	STM1132		4718	5905	4696	4145	2676	4241
STM1630	STM1630		9	10	10	9	7	5
STM05520	STM05520		912	1021	1194	734	779	730
STM3170	STM3170		7	18	16	10	8	11
iroN	STM2777		253	283	349	205	229	201
yecH	STM1936		183	249	291	174	168	176
STM3953	STM3953		15	9	16	7	10	12
STM0725	STM0725		50	42	39	40	32	24
STM3792	STM3792		1469	1617	1848	1139	1239	1177
wcaF	STM2110		2	4	5	4	1	3
prpD	STM0370		1048	723	1068	619	869	571
yiaB	STM3659		38	47	45	26	37	30
STM0279	STM0279		12	15	18	17	7	9
glyU	STM3037		25	33	45	25	24	25
STM4503	STM4503		10609	9107	10906	7346	7225	7693
STM2374	STM2374		5	4	10	7	3	4
oadG	STM3353		2	4	12	6	3	4
phsC	STM2063		892	2768	1173	1391	590	1474
hypE	STM2858		1043	1109	1203	737	828	859
fabB	STM2378		8770	10908	10864	7335	7073	7652
stfE	STM0198		3	8	7	6	2	5
STM2329	STM2329		35	53	50	36	19	45
pduA	STM2038		17	17	24	12	13	17
STM1042	STM1042		19	28	27	13	17	23
rhaD	STM4045		471	533	559	343	397	391
STM2708	STM2708		26	24	15	12	24	11
STM3271	STM3271		408	412	493	308	339	307
STM0809	STM0809		10	15	11	9	9	8
sseC	STM1400		306	336	374	276	199	268
STM3291	STM3291		468	595	619	457	349	419
allP	STM0522		19	17	34	16	15	20
STM0724	STM0724		45	53	58	46	37	31
rbsR	STM3886		1677	1860	2026	1359	1307	1386
STM2908	STM2908		135	124	145	104	98	94
narK	STM1765		12163	11758	15208	8166	10254	10026
hisR	STM3932		44	24	30	26	24	23
STM1699	STM1699		111	109	146	95	83	90
fliM	STM1976		5147	5659	6143	4384	3983	4028
STM0718	STM0718		25	33	41	27	26	19
STM05010	STM05010		2577	4059	3159	2432	2197	2480
STM3461	STM3461		5836	6073	6741	4590	4220	4860
STM3775	STM3775		3219	4283	4396	2979	2559	3140
STM0726	STM0726		99	95	129	90	70	78
STM2613	STM2613		7	4	5	5	4	3
pliC	STM1249		3734	3802	4607	3064	2748	3105
ansB	STM3106		48041	58494	56088	38031	39453	41183
pagK	STM1867		434	601	631	483	349	389
STM4412	STM4412		515	551	617	406	406	423
STM0610	STM0610		2	0	2	1	2	0
pykA	STM1888		18644	19662	21572	14371	14758	14887
STM0305	STM0305		22	17	15	22	9	10
fliP	STM1979		656	750	787	554	476	584
ppdC	STM2997		17	20	21	17	9	17
ymdC	STM1148.S		1513	1739	1807	1202	1258	1254
fucP	STM2975		569	599	661	451	460	436
ydiQ	STM1354		94	97	118	75	71	82
sugE	STM4338		435	557	543	391	351	387
flgK	STM1183		18453	21010	21735	16131	13836	15265
ttrC	STM1384		33	36	44	25	30	28
tcp	STM3577		7199	9104	8510	6241	5710	6338
STM4536	STM4536		419	418	516	334	311	357
yhfA	STM3465		1936	2097	2741	1643	1598	1759
STM3155	STM3155		666	697	756	592	445	539
asnU	STM2014		340	428	369	266	258	314
rbsK	STM3885		5159	5532	6054	3930	4229	4214
pspE	STM1686		1524	1630	1830	1249	1246	1194
celC	STM1314		471	487	458	382	318	354
yecA	STM1938		7810	8249	9100	5900	6408	6290
STM4044	STM4044		2045	2183	2225	1492	1681	1595
STM0032	STM0032		69	85	81	75	53	47
STM1382	STM1382		293	296	276	217	213	213
nupG	STM3113		12832	13278	15613	9537	11529	9776
STM1010	STM1010		74	88	96	63	60	68
repA3	PSLT004		121	140	161	95	97	120
yhiP	STM3592		21828	24165	25759	17499	17877	17816
fdhF	STM4285		2228	2462	2714	1666	1902	1908
STM2714	STM2714		18	7	10	12	8	7
STM4424.S	STM4424.S		52	57	51	37	32	50
kdgK	STM3612		1613	1925	1897	1335	1373	1318
STM3135	STM3135		10537	10719	11539	7602	8753	7993
ptsO	STM3324		365	395	437	305	280	306
rhaT	STM4050		43	47	50	45	32	28
STM4498	STM4498		935	1010	1151	797	713	799
aspA	STM4326		290365	294041	336712	221739	231828	232594
ybgE	STM0743		459	479	516	371	328	388
serX	STM1134		82	94	89	67	62	69
STM2762	STM2762		315	292	326	250	217	235
fimH	STM0547		564	500	710	397	517	410
STM1653	STM1653		786	836	983	587	718	635
STM0293	STM0293		161	145	169	140	112	107
STM0269	STM0269		42	59	63	41	39	42
ydeV	STM4072		6631	6230	8359	5219	5645	5037
celB	STM1313		733	878	928	679	567	656
STM3133	STM3133		455	517	618	424	354	414
yiiL	STM4043		373	413	423	310	321	274
STM1497	STM1497		21	29	18	20	16	15
STM3131	STM3131		123	129	144	100	98	99
feoB	STM3506		4102	4235	4785	3167	3686	2962
ribB	STM3195		3082	3256	4031	2457	2825	2465
STM2702	STM2702		1	2	1	1	0	2
repC	PSLT003		5816	5912	6977	4851	4518	4691
seqA	STM0697		2903	2829	3472	2437	2102	2395
msgA	STM1241		243	246	279	191	188	198
STM1769	STM1769		1541	1589	1970	1251	1280	1294
wcaA	STM2115		76	113	83	61	71	70
STM1722a	STM1722a		6	3	4	3	2	5
STM1250	STM1250		81	101	91	74	62	69
fdnI	STM1568		272	346	372	253	231	257
argW	STM2394		39	48	47	28	31	41
yhbV	STM3275.S		379	412	483	289	322	343
narJ	STM1762		262	205	264	158	177	217
yjjW	STM4565		209	228	271	130	206	191
ygbF	STM2937		213	236	257	168	176	186
STM2901	STM2901		920	1018	1122	817	745	743
iraD	STM3130		71	69	83	60	44	65
csgE	STM1141		9	2	4	6	2	4
STM3035	STM3035		35	56	58	25	41	44
STM1636	STM1636		6	10	16	10	7	7
STM1228	STM1228		212	235	286	205	179	169
yaiZ	STM0379		1643	1881	2276	1465	1386	1511
STM2680	STM2680		592	597	659	500	418	481
STM2503	STM2503		206	249	243	179	149	198
yajI	STM0414		413	494	461	340	332	357
STM1856.1N	STM1856.1N		220	229	245	181	175	168
citC	STM0624		59	68	73	51	40	60
STM1268	STM1268		1	8	2	3	2	3
STM0763.s	STM0763.s		1311	1199	1457	1011	1006	987
STM2011.1n	STM2011.1n		113	94	98	91	77	65
xapR	STM2420		35	42	42	35	29	26
STM0296	STM0296		2	5	5	4	2	3
STM2707	STM2707		8	13	7	7	6	8
STM1381	STM1381		585	782	668	565	459	513
STM3580	STM3580		4815	5418	6282	4098	4163	4201
yjiH	STM4514.S		47	41	49	34	37	33
STM0342	STM0342		17	28	27	19	17	18
STM1940	STM1940		1192	1086	1357	914	913	933
yihD	STM3995		3324	3487	3742	2710	2509	2784
STM3052	STM3052		197	214	228	173	149	163
STM0053	STM0053		487	516	599	418	395	401
STM1003	STM1003		23	26	34	20	13	30
STM3343	STM3343		2207	2214	2522	1663	1848	1747
sitD	STM2864		150	212	168	151	123	127
STM1869A	STM1869A		15	15	12	10	9	13
STM1678	STM1678		669	852	809	612	581	569
fdrA	STM0529		87	96	91	62	78	67
PSLT042	PSLT042		396	470	513	334	348	362
yqjB	STM3227		366	411	536	328	343	324
STM3911	STM3911		69	94	82	53	57	75
STM4039	STM4039		74	92	97	68	56	76
yqgD	STM3089		5	12	7	8	8	2
glpB	STM2285		24061	27772	27320	17678	21689	20628
ygfE	STM3060		9726	11169	12781	9061	7623	9010
STM3784	STM3784		1714	1700	1754	1280	1350	1316
sanA	STM2184		1070	1273	1260	926	884	933
STM0273	STM0273		51	62	74	53	36	54
rfaF	STM3711		2762	2751	3179	2189	2169	2284
csgC	STM1145		96	121	152	109	76	97
STM3772	STM3772		259	319	312	227	207	244
yfiD	STM2646		5493	6389	6606	4336	4716	5011
moaA	STM0802		4322	5203	5375	3702	3848	3789
STM2547	STM2547		343	385	397	282	293	283
STM1001	STM1001		539	568	631	477	424	431
melB	STM4299		389	593	496	406	319	400
fliN	STM1977		767	962	1012	718	656	716
cigR	STM3762		1456	1839	1792	1346	1255	1278
STM05225	STM05225		258	312	333	234	239	215
traS	PSLT102		5833	5747	6244	4545	4398	4729
STM4002	STM4002		75748	81471	103053	64959	68307	65456
yieE	STM3849		642	722	731	527	538	536
STM4302	STM4302		1607	1762	1909	1350	1274	1416
valW	STM1423		13	17	17	11	6	19
fldA	STM0694		3223	3148	3739	2892	2395	2509
PSLT025	PSLT025		154	159	177	135	118	124
STM0990	STM0990		330	344	389	231	304	276
scsD	STM1116		62	60	63	43	47	52
fimY	STM0550		102	95	118	92	84	67
STM0271	STM0271		159	150	135	110	114	118
STM1994	STM1994		32	45	42	21	31	38
xapB	STM2421		38	43	30	23	26	36
ssrA	STM1392		441	577	441	404	347	369
STM2585	STM2585		1143	1308	1279	1014	870	987
hybE	STM3145		173	220	233	165	145	170
rfbX	STM2088		3636	2909	4093	2837	2673	2729
rmf	STM1066		3571	3693	3750	3247	2625	2649
eutL	STM2456		267	312	266	206	224	218
sgbU	STM3676		30	30	26	27	16	24
yhaL	STM3237		2379	2849	2606	1960	2040	2007
metT	STM0679		24	33	35	32	22	17
citD2	STM0059		14	15	11	11	8	12
STM2509	STM2509		42	39	33	27	31	30
mtfA	STM2001		10786	11281	12135	8179	9432	8656
STM1055	STM1055		590	579	624	522	415	453
yhbU	STM3274		489	580	605	374	433	474
STM3167	STM3167		1231	1271	1441	1056	964	1023
STM4509.S	STM4509.S		723	755	905	624	570	644
yfcZ	STM2390		8172	9481	11001	6792	7675	7489
napF	STM2261		9255	10159	10851	7233	8109	7901
STM4013.S	STM4013.S		94	109	126	104	67	84
STM3841	STM3841		134	110	106	98	83	92
glxR	STM0519		188	174	151	155	118	127
nagB	STM0684		29475	31810	32863	23544	24623	24342
STM2011	STM2011		614	599	700	521	444	518
STM1126	STM1126		11578	16886	12266	10742	9343	11207
STM1621	STM1621		13	17	11	14	6	12
yfaX	STM2292		538	582	615	436	447	455
araE	STM3016		348	481	477	346	347	309
prpE	STM0371		1041	834	1246	724	985	702
nudI	STM2295		969	1092	1178	829	833	837
pgtC	STM2398		897	854	975	724	718	672
STM4103	STM4103		347	395	384	301	283	287
cspE	STM0629		26282	29373	33228	26310	21121	21571
fdhD	STM4038		825	970	1069	751	745	715
fliO	STM1978		568	603	620	485	442	463
STM1839	STM1839		1288	1280	1662	1135	1114	1033
STM4552	STM4552		41	55	48	44	28	40
idnR	STM4481		405	432	484	352	340	333
STM2620	STM2620		67	74	58	52	43	60
STM1618	STM1618		237	278	251	242	172	184
STM05350	STM05350		76	103	82	59	67	75
yhhT	STM3582		950	1424	1116	1007	751	946
STM3605	STM3605		9	5	11	11	6	3
STM2244	STM2244		10	7	12	10	5	8
STM2746	STM2746		2552	2160	2583	2083	1656	1987
napC	STM2255		413	453	511	366	309	397
STM0801	STM0801		1202	1402	1409	1032	1060	1020
STM4534	STM4534		6134	6568	7025	4848	5340	5121
wza	STM2118		17	22	26	14	19	17
flhB	STM1914		508	663	668	531	418	482
STM2198	STM2198		82	88	88	62	57	82
fljB	STM2771		21521	25732	22316	18774	17306	18098
STM0939	STM0939		1320	1561	1584	1255	1089	1137
STM4071	STM4071		1603	1689	1956	1370	1383	1336
STM1872	STM1872		491	471	601	466	356	406
mppA	STM1679		7664	8603	8344	6498	6236	6470
kdgR	STM1842		4197	4382	4912	3576	3551	3408
frwC	STM4112		264	317	332	234	242	234
ydeJ	STM1514		263	339	333	239	226	262
STM2273	STM2273		158	172	150	139	108	130
ptpS	STM2949		385	361	472	293	325	334
pphB	STM2907		133	107	112	107	84	88
yfgJ	STM2518		113	141	147	117	87	110
murI	STM4131		1922	1814	1947	1504	1539	1416
STM4206	STM4206		45	52	49	44	26	45
STM0660	STM0660		2390	2299	2563	1880	1976	1827
engB	STM4001		1652	1771	1878	1473	1268	1417
yjjP	STM4546		419	444	556	375	356	379
STM2528	STM2528		78	80	103	75	60	70
STM1147	STM1147		962	1121	1122	776	852	869
rfbJ	STM2089		6917	5294	6981	5159	4951	5040
PSLT072	PSLT072		442	435	542	360	397	353
creD	STM4590		580	646	640	492	466	503
fliL	STM1975		1807	2164	2129	1707	1529	1538
idnD	STM4484		225	279	256	201	183	210
STM2740	STM2740		3199	3232	3554	2330	2917	2549
rfaI	STM3718		2630	2589	3159	2266	2130	2183
ydcX	STM1596		896	1057	1118	854	759	792
STM3141	STM3141		182	230	252	156	183	177
STM0948	STM0948		699	874	794	658	570	625
STM0409	STM0409		233	284	295	189	221	222
rfaD	STM3710		9452	9772	10938	8011	7917	7737
fliC	STM1959		679089	854730	696396	621056	531169	597121
yhbT	STM3273		11568	12322	13483	9131	10282	9852
hdeB	STM1562		266	287	342	253	174	279
PSLT024	PSLT024		417	465	578	415	343	390
STM3460	STM3460		777	817	958	688	610	710
ycgR	STM1798		1048	1150	1128	997	749	881
hybF	STM3144		84	85	110	78	64	78
mobA	STM3994		813	920	919	657	724	696
stjC	STM4573		24	22	27	14	23	20
yccX	STM1083		176	199	191	162	139	145
bcsF	STM3623		21	20	18	20	14	13
STM1939	STM1939		273	234	326	236	218	205
STM2765	STM2765		31	50	54	36	37	32
pipB2	STM2780		844	845	989	843	633	646
caiC	STM0071		103	99	102	92	75	74
tqsA	STM1481		166	186	157	143	117	142
aer	STM3217		3404	4328	4081	3175	2988	3108
STM0331	STM0331		39	49	51	35	33	41
STM2590	STM2590		23	19	17	17	15	15
zur	STM4241		1763	1905	2107	1585	1503	1462
talC	STM4109		1515	2030	1666	1389	1270	1430
STM4200	STM4200		56	51	56	44	43	42
STM2950	STM2950		2145	2671	2689	1746	2086	2034
STM1697	STM1697		530	552	684	501	456	438
STM1002	STM1002		237	248	270	189	217	188
sspA	STM3342		6048	6474	7547	5680	4919	5261
glpC	STM2286		17792	21539	21207	15163	15634	16754
modA	STM0781		1259	1577	1489	1128	1092	1184
STM4351	STM4351		2052	2245	2429	1854	1648	1819
STM3528	STM3528		683	801	877	622	579	661
sinR	STM0304		227	248	264	231	159	198
STM2446	STM2446		4443	5086	5356	4062	3727	3973
STM0538	STM0538		201	231	237	187	169	173
ppiC	STM3910		1114	1276	1440	966	1005	1047
STM1941	STM1941		52	65	72	48	41	60
yhhS	STM3581.S		764	812	1046	706	716	649
STM4070	STM4070		31	26	50	22	35	27
yqjC	STM3228		10235	11045	11475	9150	7518	9330
serS	STM0963		19272	21099	22274	16674	16649	16214
yohC	STM2169		217	340	233	194	227	197
ysaA	STM3666		2086	2564	2665	1797	2012	1950
STM1615	STM1615		218	255	255	212	172	194
copR	STM1096		470	548	544	401	428	405
cdd	STM2183		1598	1704	1927	1345	1437	1356
ynaI	STM1663		671	684	832	606	586	544
ybfM	STM0687		4513	5061	5445	3938	4079	3871
ybjM	STM0871		578	703	847	580	540	563
cydA	STM0740		16896	18336	18844	14058	14120	14704
idnK	STM4485		538	537	620	475	440	434
bioD	STM0797		3945	4064	4725	3224	3415	3458
cybC	STM4439		6528	6885	6702	5724	4786	5528
manC	STM2105.S		60	66	67	61	50	43
hsdR	STM4526		12308	13559	13538	9835	10770	10618
dinG	STM0821		2892	3007	3369	2550	2378	2449
melA	STM4298		1778	2594	2216	1756	1507	1944
STM0835	STM0835		187	252	248	204	145	197
ybaZ	STM0466		438	487	571	385	396	405
STM0411	STM0411		1682	1900	2140	1535	1434	1575
sseI	STM1051		136	128	126	117	87	109
cobC	STM0643		513	595	590	436	484	425
stfG	STM0200		20	15	27	22	16	12
yciN	STM1715		567	688	750	553	512	526
STM2614	STM2614		632	699	742	546	539	562
pipD	STM1094		3251	3087	3774	2627	2808	2615
greB	STM3503		1242	1258	1494	1155	964	1071
stcA	STM2152		134	165	169	121	118	132
dsdA	STM3802		1043	1784	1203	1105	935	1141
yfeN	STM2423		27	34	24	28	20	20
ygfY	STM3047		781	863	961	705	666	702
nanT	STM3338		53218	62274	61302	46130	47635	46609
STM4419	STM4419		943	1275	1104	928	841	867
galR	STM3011		2972	3752	3565	2672	2630	2863
STM4510	STM4510		170	193	191	141	156	143
yigN	STM3969		1798	1880	1914	1533	1446	1486
STM3771	STM3771		293	384	349	280	257	278
ydjM	STM1321		101	137	121	118	78	91
sfsA	STM0187		1991	2541	2411	1932	1671	1922
leuP	STM4554		30	32	35	42	15	22
bfd	STM3444		44	52	56	46	46	29
yjeJ	STM4332		199	213	207	163	155	176
yhcO	STM3363		2029	2603	2411	1896	1633	2074
ptsA	STM4110		3253	3840	3618	2666	2990	2851
yhjW	STM3635		1112	1338	1341	1050	957	1014
spvR	PSLT041		44	33	39	36	27	31
STM3820	STM3820		885	976	937	772	706	758
hns	STM1751		68288	66409	79087	62461	53058	56059
ydiH	STM1367		1885	1949	2383	1659	1645	1661
pduO	STM2050		24	43	29	20	33	22
ydcY	STM1592		306	341	391	271	304	251
STM2534	STM2534		107	127	125	105	89	93
STM1551.1n	STM1551.1n		112	131	160	107	105	109
STM3779	STM3779		64	98	85	70	65	61
STM4077	STM4077		16347	13478	16648	11908	13272	12123
caiD	STM0070		97	106	83	88	72	70
ogt	STM1659		1211	1494	1461	1084	1081	1154
nrfD	STM4280		91	118	141	81	101	95
cbiO	STM2020		726	812	824	692	563	641
yfcC	STM2339		311	530	354	350	241	361
fdnH	STM1569		231	264	275	204	196	216
yncJ	STM1603		17	26	30	22	22	14
yihE	STM3996		2977	3183	3693	2835	2489	2588
yeiH	STM2202		1838	2383	2199	1736	1575	1818
csrA	STM2826		21288	25130	24153	20196	16267	20180
csgG	STM1139		78	95	89	86	60	65
rfbV	STM2087		4509	3536	4818	3500	3491	3391
ygfX	STM3046		1856	2076	2239	1563	1624	1747
STM0539	STM0539		122	120	125	101	102	92
nanA	STM3339		144231	169098	167759	128675	127553	128765
fhuD	STM0193		54	70	48	50	41	47
STM2281	STM2281		3622	4257	4115	3239	2989	3383
STM0052	STM0052		262	274	323	246	210	235
STM3118	STM3118		531	538	587	486	403	446
STM3532	STM3532		282	338	357	280	231	273
ompW	STM1732		7699	9811	9192	6763	6666	7895
ynfA	STM1504		66	89	89	69	62	64
STM2610	STM2610		553	584	669	501	458	492
rhtC	STM3959		335	392	422	308	298	314
yhbS	STM3272		4733	5858	5865	3908	4767	4428
copS	STM1095		320	330	343	309	246	247
STM0672	STM0672		303	354	384	279	274	281
cpdB	STM4403		9518	11157	10574	8877	7706	8534
csgA	STM1144		63	85	89	51	69	68
envR	STM3389		20	17	11	13	12	14
STM2242	STM2242		5	3	7	2	4	6
fliB	STM1958		4163	4670	4711	3880	3249	3775
STM2508	STM2508		101	92	105	70	95	74
spvD	PSLT037		20	26	32	17	21	24
STM1866	STM1866		625	750	785	623	546	566
STM3941	STM3941		14	18	15	16	10	12
STM0651	STM0651		81	97	110	75	66	90
narQ	STM2480		447	570	505	388	394	436
STM1804.S	STM1804.S		16550	21630	17629	15214	13663	15897
yidQ	STM3810		906	1112	1181	885	810	873
STM0654	STM0654		1346	1695	1599	1108	1291	1308
asrC	STM2550		730	738	725	613	509	652
STM4537	STM4537		475	433	569	405	378	411
trg	STM1626		4697	5854	5392	4718	3887	4240
STM3154	STM3154		2075	2293	2285	1967	1625	1787
lpfE	STM3636		71	97	102	76	60	81
STM0551	STM0551		69	68	83	58	70	49
STM1854	STM1854		221	244	237	196	170	201
STM1011	STM1011		4	10	10	6	5	8
csdA	STM2984		945	1094	1059	847	799	851
zapC	STM1059		636	743	750	648	529	544
nudK	STM2477		436	499	499	413	344	402
yhhM	STM3574		126	171	147	126	116	115
STM1613	STM1613		55	69	84	54	53	60
STM4079.S	STM4079.S		3563	2775	4228	2842	3082	2645
STM0930	STM0930		1814	1962	1987	1605	1455	1600
yidE	STM3807		3542	3841	4294	3000	3429	2967
yjgK	STM4468		350	451	478	317	353	355
ssaN	STM1415		291	332	310	292	218	247
uvrY	STM1947		4159	4736	4973	3818	3756	3610
STM1050	STM1050		73	82	85	59	68	66
STM3117	STM3117		84	82	97	71	66	76
STM0325	STM0325		78	94	84	73	59	75
pldA	STM3957		4167	4738	4726	3696	3654	3649
idnT	STM4482		714	836	838	632	643	649
fliI	STM1972		2129	2627	2755	2007	2017	2021
STM0810	STM0810		77	94	91	66	64	81
STM2345	STM2345		1861	2093	2321	1644	1758	1654
rfaJ	STM3717		1947	1860	2098	1658	1595	1537
ttrS	STM1386		6294	7107	7615	5571	5683	5701
yjcB	STM4263		59	117	76	69	65	67
sfbB	STM0511		232	245	273	194	199	213
STM2800	STM2800		2179	2593	2766	2010	2037	2029
yciI	STM1738		825	1000	1079	794	765	783
STM1388	STM1388		235	272	321	218	233	216
ppdD	STM0144		29	34	37	29	23	29
nlpI	STM3281		38114	41893	49110	35793	33825	34800
srlR	STM2837		4103	4355	4438	3314	3630	3474
STM2742	STM2742		540	512	609	527	373	457
STM2343	STM2343		3500	8454	3621	4412	2935	5090
yobF	STM1838		5860	6351	8663	6259	5008	5673
STM0947	STM0947		425	518	460	343	361	427
rhuM	STM3755		2313	2520	2657	2006	2015	2040
STM4212	STM4212		53	60	54	58	48	30
STM1284	STM1284		11003	13966	11726	10184	8920	10576
flgJ	STM1182		2280	2560	2716	2100	2015	2003
STM1053	STM1053		38	73	70	43	52	49
nusB	STM0418		2508	2029	2050	1858	1787	1745
STM1006	STM1006		36	29	23	23	25	24
STM2006	STM2006		10	19	15	10	13	12
tusA	STM3578		387	440	427	355	315	348
yccF	STM1074		104	156	154	123	105	106
metA	STM4182		429	462	487	362	364	391
STM1823	STM1823		425	405	487	370	350	352
napD	STM2260		569	658	675	470	548	517
rfc	STM1332		1647	1605	1925	1515	1319	1385
STM3651	STM3651		753	789	848	650	646	644
STM2699	STM2699		19	22	14	18	12	15
yciT	STM1704		1262	1374	1387	1100	1116	1047
rbsB	STM3884		20872	22559	23988	20056	15903	18963
STM2600	STM2600		168	234	233	167	160	185
ybbB	STM0513		1867	2054	2059	1535	1666	1642
STM4497	STM4497		715	721	749	629	535	618
tdcD	STM3242		458	539	424	380	337	437
yjhP	STM4500		1957	2204	2173	1744	1649	1750
nepI	STM3776		113	159	130	103	109	112
STM1541	STM1541		2156	2250	2450	1881	1863	1830
STM3834	STM3834		3216	3698	3447	2685	2940	2769
selB	STM3682		3305	3892	4160	3078	3033	3096
foxA	STM0364		243	281	269	217	216	211
STM4140	STM4140		18	22	18	15	16	16
fixA	STM0075		87	107	64	73	67	70
phnU	STM0427		43	47	47	44	36	32
fliD	STM1960		25500	29157	27188	23958	19936	22853
STM3038	STM3038		1606	1936	2078	1562	1509	1491
fruR	STM0118		2926	3187	3476	2580	2676	2538
STM0762	STM0762		473	549	548	445	376	458
flgI	STM1181		2420	2967	3032	2439	2121	2287
selA	STM3683		4116	4899	5019	3615	3987	3770
STM2237	STM2237		15	15	10	14	10	9
pgtB	STM2397		726	753	879	691	609	626
crp	STM3466		18370	20125	21323	16918	15351	16530
ygdQ	STM3006		729	846	864	712	623	654
STM3156	STM3156		824	834	883	786	613	686
yqiA	STM3182		994	1092	1100	902	844	854
znuC	STM1892.S		531	589	617	473	493	448
narP	STM2246		559	636	740	560	498	520
STM1619	STM1619		158	187	189	162	136	138
STM2332	STM2332		993	1022	1051	858	801	848
ydgC	STM1476		50	69	56	57	39	47
yadE	STM0179		339	357	415	333	265	312
STM3079.S	STM3079.S		114	122	122	105	91	97
yadI	STM0178		500	553	558	394	493	421
STM3735	STM3735		3525	3952	3921	3140	3059	3099
thiK	STM1208		604	638	634	551	475	511
barA	STM2958		2362	2535	2831	2175	2021	2119
flgH	STM1180		2793	2923	3098	2498	2272	2443
srfC	STM1595		4402	5027	5028	4087	3776	3941
rhaR	STM4049		612	647	732	527	549	548
yceO	STM1159		13	20	19	14	16	12
STM1210	STM1210		5033	5795	5636	4478	4413	4540
traT	PSLT103		22965	27640	26196	21251	19970	21437
STM4443	STM4443		290	348	351	261	274	270
yjdL	STM2560		457	459	505	374	376	413
STM2633.S	STM2633.S		52	81	71	61	48	57
STM3604	STM3604		12685	14693	14447	11293	11430	11402
STM1829	STM1829		170	191	248	192	136	172
phoQ	STM1230		3703	4034	4374	3474	3106	3344
STM2602	STM2602		86	115	82	100	62	71
trpS2	STM4508		232	216	212	198	180	166
yeeA	STM2060		2209	2470	2547	2045	1913	1961
thrS	STM1333		49855	52032	53545	42493	42637	42320
yaoF	STM1275		765	808	858	683	667	644
stdB	STM3028		85	128	118	111	79	81
ttrR	STM1387		528	649	690	565	457	509
STM1133	STM1133		26500	28789	28505	25369	19867	23812
STM3945	STM3945		147	121	141	117	116	105
ygdH	STM2969		28289	34080	32645	26549	24861	26409
yafE	STM0259		953	1124	1063	876	806	893
STM4423	STM4423		103	126	105	85	90	98
dapA	STM2489		4268	4791	5085	4267	3616	3752
STM1551	STM1551		94	98	93	85	74	76
STM1896	STM1896		7	20	14	10	7	16
ydfH	STM1510		1266	1376	1557	1250	1075	1132
STM1028	STM1028		48	43	36	32	31	42
malS	STM3664		344	498	438	392	305	352
STM2743	STM2743		870	782	909	791	604	729
narX	STM1766		761	828	811	652	612	710
STM3720	STM3720		231	310	290	240	210	231
STM0391	STM0391		940	1206	1245	949	919	908
napB	STM2256		478	504	547	393	425	437
thrW	STM0323		97	146	142	105	100	109
valU	STM2416		6	5	6	4	5	5
ynaF	STM1652		23667	29884	25906	21146	21826	22088
yhhL	STM3573		115	162	166	116	130	115
yrdD	STM3403		1218	1449	1656	1247	1119	1186
pefB	PSLT019		9	15	9	10	8	9
yjbD	STM4194		1879	2203	2329	1698	1820	1739
STM1547	STM1547		407	462	436	367	356	351
yfaW	STM2291		1902	2233	2047	1700	1649	1734
STM4080	STM4080		8346	6945	9283	6443	7605	6237
wecE	STM3925		2639	2909	3002	2360	2349	2329
cysG	STM3477		2401	2832	2722	2067	2254	2205
hycH	STM2846		44	42	47	36	33	41
torD	STM3821		916	850	1009	789	716	793
fliQ	STM1980		37	44	51	40	29	40
mutY	STM3110		839	963	940	813	678	773
STM1263	STM1263		741	818	771	688	602	635
ssaV	STM1414		99	148	131	109	90	111
celD	STM1315		586	613	616	522	456	523
STM4076	STM4076		2858	2933	3577	2549	2641	2528
STM4571	STM4571		192	222	257	185	159	209
STM0571	STM0571		1360	1570	1485	1258	1120	1266
yfiR	STM2671		241	209	248	204	208	167
STM3050	STM3050		3744	4226	4239	3278	3368	3408
fimD	STM0546		1028	844	1313	845	1033	752
yeeN	STM4499		1953	2103	2438	1954	1588	1833
STM0239	STM0239		453	493	491	401	372	414
cbiN	STM2022		146	187	164	146	119	145
STM3516	STM3516		718	878	994	758	630	748
STM3782	STM3782		1168	1554	1254	1171	957	1151
STM1252	STM1252		185	219	232	190	170	165
cheY	STM1916		2641	3282	2811	2659	2084	2480
hybD	STM3146		507	548	545	479	421	425
pipA	STM1087		275	270	314	214	234	261
treB	STM4454		648	791	715	584	577	613
nagD	STM0681		1257	1343	1366	1169	1006	1111
yfdC	STM2393		924	1253	1175	965	817	979
fliJ	STM1973		1653	2033	1863	1608	1435	1538
cdaR	STM0210		15845	17402	17309	12608	15609	13375
STM0869	STM0869		156	188	189	155	119	167
yhhW	STM3544		635	792	788	645	587	596
ycaJ	STM0962		3504	4171	4071	3219	3206	3264
hydH	STM4173		2376	2781	2832	2290	2059	2259
gloB	STM0261		745	826	828	747	574	673
lrhA	STM2330		1369	1461	1583	1328	1103	1234
STM0770	STM0770		59	66	74	60	51	54
ydbL	STM1644		167	187	187	156	125	168
STM0014	STM0014		98	92	83	95	66	68
cbiT	STM2030		259	335	281	247	221	255
tag	STM3642		1029	1035	1119	952	825	871
yhdJ	STM3386		308	267	282	236	240	238
ysdB	STM3796B		3	1	3	3	2	1
epd	STM3070		5254	5705	6364	4807	4916	4612
STM1082	STM1082		543	637	624	490	477	525
STM1786	STM1786		28	37	30	22	28	28
STM2840	STM2840		241	289	265	218	207	233
STM3085	STM3085		56	88	65	80	45	49
STM3020	STM3020		531	565	630	484	477	471
STM3198	STM3198		50	48	62	42	39	52
stdA	STM3029.S		100	104	123	87	91	93
ycdY	STM1137		1206	1266	1356	1090	1000	1094
hemX	STM3936		4562	5057	4972	4161	3861	4107
STM1026	STM1026		240	267	296	232	220	215
STM0159	STM0159		3920	4078	4162	3876	2613	3695
metY	STM3289		159	160	161	150	108	144
STM3845	STM3845		765	689	805	780	497	625
trxA	STM3915		16891	18721	20454	17156	13996	15569
adrA	STM0385		545	756	723	538	503	631
rpmC	STM3432		4253	1824	4363	2291	4227	2209
srlA	STM2832		4689	5240	6010	4429	4245	4560
rimJ	STM1167		4403	5073	5470	4144	4034	4224
STM2210	STM2210		29	41	34	30	29	27
cobD	STM0644		800	912	972	774	697	761
STM4472	STM4472		72	66	57	63	49	52
STM2923	STM2923		42	58	42	44	35	39
STM2584	STM2584		722	594	781	648	490	625
STM2231	STM2231		5	2	7	6	3	3
STM1255	STM1255		2771	3141	3066	2417	2371	2670
cutF	STM0241		1041	1296	1356	1014	981	1066
STM4433	STM4433		92	90	87	69	77	78
STM3251	STM3251		1810	2069	2021	1643	1664	1595
STM3907	STM3907		188	206	243	156	179	193
prfH	STM0315		101	116	104	106	73	90
araH	STM1931		387	458	503	338	407	370
ydcZ	STM1591		313	338	385	284	287	291
yfbE	STM2297		2034	2609	2455	2114	1791	2000
pdxH	STM1448		773	872	917	709	683	740
STM0028.1n	STM0028.1n		17	28	19	21	19	13
ffh	STM2677		7712	8400	9004	7347	6735	6876
dacB	STM3300		1072	1406	1249	1116	913	1074
rhoL	STM3916		2965	3384	3381	2777	2518	2816
ydgI	STM1477		143	178	162	174	117	114
tsaC	STM3402		940	976	1100	921	745	860
yieN	STM3879		3079	3919	3618	3031	2741	3059
ttrB	STM1385		60	78	99	63	70	63
rumA	STM2957		4622	5117	5523	4246	4210	4259
gmk	STM3740		1779	2052	2215	1800	1539	1707
mipA	STM1286		11031	13514	13117	11029	9775	10579
STM2156A	STM2156A		54	58	63	62	47	38
STM0345	STM0345		100	80	105	92	62	87
eutT	STM2467		71	57	87	56	59	65
alkB	STM2264		574	666	644	495	543	528
citC2	STM0058		53	64	55	49	54	40
ydaO	STM1654		717	758	739	669	588	597
osmB	STM1705		3466	4648	3824	3478	3022	3436
PSLT043	PSLT043		5719	5820	6408	4889	5041	5052
smpB	STM2688		1437	1653	1739	1405	1312	1311
STM1533	STM1533		836	768	890	736	657	701
sufE	STM2985		266	272	291	237	214	243
envE	STM1242		194	207	210	168	173	169
rbfA	STM3285		3069	2692	3460	2755	2441	2555
STM2767	STM2767		5183	4687	5399	4939	3632	4311
STM3122	STM3122		1555	1979	1958	1689	1347	1550
nikR	STM3584		463	574	530	453	447	405
malT	STM3515		30755	33966	35715	28001	28252	27554
yiiU	STM4088		17414	20449	20752	16576	15942	16364
rhlB	STM3914		3749	4147	4634	3698	3193	3591
yhcC	STM3329		265	315	307	241	240	258
pduK	STM2046		33	23	27	22	25	23
yafJ	STM0311		1081	1226	1312	1094	927	1008
STM0765	STM0765		8	5	8	8	4	6
yhaO	STM3239		163	208	202	154	148	175
yqaE	STM2796		522	741	654	576	439	584
STM4545	STM4545		280	295	309	247	235	258
yhfC	STM3473		180	211	204	170	184	142
gutM	STM2836		969	1142	1275	977	834	1019
STM3404	STM3404		9247	10159	10305	8358	7958	8535
yjcE	STM4269		1680	2089	2007	1690	1514	1619
STM2694	STM2694		53	71	87	64	51	61
spvA	PSLT040		588	581	698	493	553	514
STM3736	STM3736		269	338	327	289	243	249
galT	STM0775		2579	4092	2928	2615	2505	2839
nagE	STM0685		49549	61214	57270	47056	46019	47055
STM0346	STM0346		15	16	12	12	13	11
STM3794	STM3794		741	808	890	681	681	677
STM0350.S	STM0350.S		67	101	96	71	70	78
STM3152	STM3152		1520	1772	1694	1584	1281	1320
mgtC	STM3764		19	38	32	32	23	19
clpS	STM0944		4319	4899	4917	3772	3822	4215
bcfG	STM0027		50	79	45	45	53	46
ydhI	STM1443		55	81	88	60	57	69
yheV	STM3456		850	964	944	764	725	819
STM4078	STM4078		30877	24512	35957	24083	28556	24055
traA	PSLT077		19	20	25	23	17	14
yabB	STM0119		2180	2474	2695	2163	1985	2009
STM2749	STM2749		15	24	12	20	10	13
purA	STM4366		14857	15942	17287	13814	13945	12538
dppA	STM3630		39809	51755	44409	40263	33173	40427
dcuR	STM4303		1399	1870	1691	1428	1316	1398
yjiE	STM4511		231	250	250	221	184	210
pefD	PSLT016		76	105	96	70	83	77
xni	STM2972		463	530	538	444	407	433
ptsP	STM3003		7717	8560	9593	7351	7035	7298
ptxA	STM4385		65	93	72	73	49	71
STM3012	STM3012		1039	1347	1304	1078	963	1047
yoaB	STM1822		1794	1946	2164	1697	1565	1697
fur	STM0693		5239	5942	6282	5336	4556	4790
STM1813	STM1813		1156	1033	1153	1037	869	924
traD	PSLT104		253	228	236	212	200	194
STM4192	STM4192		632	620	708	594	511	549
STM4464	STM4464		250	335	332	243	250	272
cytR	STM4094		3543	3833	3873	3237	3068	3156
yhcN	STM3361		462	593	576	504	382	485
cirA	STM2199		124	166	168	127	117	139
lipA	STM0633		3961	4333	4534	3735	3525	3530
yqjA	STM3226		1136	1226	1300	1076	1031	974
traM	PSLT073		111	71	98	75	82	81
yacC	STM0167		452	507	598	462	421	426
STM2942	STM2942		336	439	344	338	288	314
yidR	STM3811		545	581	597	508	462	482
STM0723	STM0723		24	17	25	21	23	12
torS	STM3826		418	510	553	467	364	416
exbD	STM3158		246	364	311	264	260	245
STM4495	STM4495		11621	11032	12063	10155	9492	9690
yifA	STM3897		1282	1379	1422	1186	1122	1131
PSLT094.1N	PSLT094.1N		38	36	59	46	27	40
aroE	STM1359		1568	1766	1819	1529	1329	1483
ychP	STM1768		765	1016	1029	829	716	812
STM3527	STM3527		2177	2588	2528	1988	2008	2122
STM4075	STM4075		2577	2411	3134	2271	2340	2235
htrB	STM1155		917	992	1084	941	762	825
ybiB	STM0822		1349	1661	1626	1326	1270	1295
STM1664	STM1664		227	249	275	189	230	210
gutQ	STM2838.S		1923	2441	2410	1777	1945	1946
yhdH	STM3376		2866	3680	3710	2810	2863	2918
yffB	STM2482		903	945	983	852	727	814
STM4199	STM4199		74	47	49	54	46	46
STM1860	STM1860		94	118	99	95	80	87
STM4217	STM4217		7	11	11	6	9	9
pduL	STM2047		38	41	29	39	27	26
yciM	STM1708		1031	1198	1251	1096	872	972
STM0457	STM0457		347	428	432	303	343	365
araB	STM0103		185	266	202	182	180	185
katG	STM4106		14652	17980	15553	13514	13067	13954
STM1861	STM1861		11	15	12	12	10	10
galK	STM0774		3471	5274	3850	3565	3285	3701
repA2	PSLT023		2859	3414	3465	2840	2513	2856
STM4169	STM4169		2404	2543	2691	2313	2011	2141
PSLT065	PSLT065		11	8	5	12	6	3
yfiA	STM2665		232162	293750	267988	225493	208531	234353
ssaU	STM1422		54	57	59	50	42	52
agp	STM1117		12881	19103	14681	13667	11602	13940
STM1632	STM1632		22	25	23	21	23	15
ydgH	STM1478		3827	3876	4220	3591	3212	3301
yibK	STM3695		1685	2421	1969	1784	1438	1890
yigM	STM3963		92	85	87	84	66	75
STM1276	STM1276		445	523	559	429	405	453
STM0333	STM0333		255	277	303	271	220	217
birA	STM4138		1221	1268	1269	1142	982	1063
rhtB	STM3960		206	223	276	210	189	197
pduG	STM2043		47	69	35	43	40	44
potE	STM0700		252	317	265	209	248	243
flgA	STM1173		3517	4593	3738	3592	3080	3332
STM0164	STM0164		3269	3711	3888	3047	3033	3093
dgt	STM0208		1164	1272	1291	1084	968	1104
STM4284	STM4284		609	609	671	525	516	559
dinF	STM4238		983	1008	1182	900	937	846
STM3678	STM3678		681	781	760	630	617	630
modF	STM0778		1727	2016	2011	1672	1502	1693
gst	STM1451		11001	13234	12513	10617	9813	10623
STM4488	STM4488		25	36	41	25	36	24
rfaB	STM3719		2426	2482	2743	2243	2123	2122
hupA	STM4170		91285	112782	108158	94683	79580	89974
STM3863	STM3863		169	199	206	171	152	163
orfX	STM1092		1046	1237	1293	1153	876	1008
mutH	STM3005		731	853	855	729	679	657
tdk	STM1750		957	1071	1120	933	836	900
yifL	STM3946		1078	1129	1225	1028	880	1009
STM1029	STM1029		9	16	16	9	14	11
yfhC	STM2568		480	642	599	496	448	509
yhjJ	STM3613		1444	1560	1568	1453	1178	1261
STM2575	STM2575		189	172	206	172	142	170
PSLT050.1N	PSLT050.1N		733	870	913	710	696	721
bcfD	STM0024		127	159	135	139	102	117
nadE	STM1310		6546	7813	7433	6677	5459	6364
yhdU	STM3387		516	518	528	475	372	486
STM0335	STM0335		19	35	36	31	19	26
yahO	STM0366		6650	9066	7913	7640	5747	6653
PSLT071	PSLT071		148	170	207	147	147	150
STM4203	STM4203		10	6	3	10	2	5
pmrD	STM2304		780	825	943	756	722	686
galS	STM2191		1406	1927	1568	1504	1190	1459
gmhA	STM0310		3149	3556	3853	3107	2823	3030
rnhA	STM0263		250	230	309	247	199	228
trkD	STM3880		1712	2174	2160	1891	1555	1684
udp	STM3968		11442	14750	12871	11062	11029	10933
STM0983	STM0983		199	291	263	218	207	210
ivbL	STM3797		238	344	349	269	260	256
yfiO	STM2663		2471	2593	2811	2373	2105	2228
stcC	STM2150		62	101	72	73	70	55
ispH	STM0049		2742	3056	3276	2604	2597	2499
STM1256	STM1256		288	297	306	268	207	286
STM1253	STM1253		593	799	686	614	522	625
icc	STM3183		4455	5140	5323	4185	4183	4283
murB	STM4137		1194	1373	1308	1052	1074	1160
STM0288	STM0288		41	48	40	40	31	39
STM0857	STM0857		164	185	161	143	149	141
rfbN	STM2085		2387	2079	2642	2054	2156	1855
STM1025	STM1025		302	302	307	275	243	260
yhhY	STM3546		336	476	399	350	304	371
fliR	STM1981		153	216	194	167	136	174
ygiH	STM3207		1790	2342	2278	1801	1834	1785
ybiI	STM0825		604	876	705	653	576	620
STM2238	STM2238		4147	4100	4506	4165	3170	3589
citT	STM0618		89	131	147	99	103	107
grxA	STM0872		1004	1270	1278	1154	868	1002
ycdX	STM1136		1976	2319	2253	1976	1757	1837
tldD	STM3368		3610	4531	4331	3582	3468	3522
pckA	STM3500		118033	144263	121931	117370	98934	110709
STM1827.S	STM1827.S		237	313	263	255	188	249
STM2406	STM2406		2154	2590	2383	2154	1894	2015
STM0033	STM0033		250	262	294	247	211	230
ompD	STM1572		304644	432669	337219	322218	268254	320956
frwD	STM4116		217	261	206	193	172	217
ybeV	STM0658		105	102	122	101	96	84
glk	STM2403		3389	3908	3886	3290	3107	3118
speG	STM1502		2741	2986	3078	2484	2481	2528
STM4032.2N	STM4032.2N		151	205	175	140	146	163
yhjS	STM3622		3151	3975	3698	3225	2897	3077
pgpA	STM0420		349	374	411	318	319	328
rfaC	STM3712		1361	1456	1640	1389	1141	1278
rfbU	STM2086		3510	2850	3790	3031	2939	2734
stcB	STM2151		9	2	5	2	3	9
STM4490	STM4490		4278	4849	4842	4116	3772	4013
STM3191	STM3191		306	358	349	286	285	290
tyrT	STM1757		135	156	144	124	125	121
rfaZ	STM3715		1117	1055	1244	1068	905	955
hutC	STM0789		1175	1421	1341	1058	1093	1190
STM2573	STM2573		154	173	157	153	144	116
purU	STM1756		2276	2464	2446	2157	1926	2053
yqaB	STM2820		1995	2221	2235	1888	1825	1783
STM2336	STM2336		1074	1343	1217	1045	973	1072
rfbM	STM2084		5186	4358	5470	4401	4354	4121
STM1380	STM1380		197	192	190	176	164	156
PSLT050.2N	PSLT050.2N		601	648	695	548	541	568
STM0612	STM0612		41	45	43	47	31	33
STM0458	STM0458		162	201	183	163	148	154
cybB	STM1639		776	810	882	769	640	705
STM0611	STM0611		268	283	284	212	257	241
lolA	STM0961		4762	5399	5266	4541	4197	4429
STM0201	STM0201		212	290	279	228	222	213
cbiB	STM2034		329	395	387	365	264	323
flgG	STM1179		6123	6953	6789	5950	5458	5566
alaX	STM2411		11	10	8	9	8	8
yfcM	STM2381		399	410	491	408	382	323
ydiA	STM1348		1682	2097	1946	1720	1483	1683
lolB	STM1778		836	989	1048	937	689	836
PSLT020.1N	PSLT020.1N		44	51	48	42	43	37
yihG	STM3998		201	226	229	224	159	181
yjeI	STM4331		8928	10452	10733	8586	8651	8446
iroB	STM2773		125	191	148	125	130	138
yhdA	STM3375		1756	2166	2045	1904	1560	1643
STM1490	STM1490		205	196	218	175	170	186
STM1583	STM1583		3625	3723	4310	3381	3425	3170
STM2335	STM2335		3791	4037	4312	3417	3515	3447
STM2635	STM2635		46	53	46	42	41	41
idnO	STM4483		192	204	206	189	164	164
yehS	STM2157		560	610	701	556	488	559
yhiH	STM3586.S		2304	2778	2548	2037	2276	2185
STM1266	STM1266		688	763	867	746	598	646
STM0270	STM0270		144	187	158	152	133	133
STM3136	STM3136		3804	5337	3926	4001	3287	3874
sufB	STM1370		1978	2590	2112	2089	1684	1945
xseB	STM0424		1341	1408	1510	1276	1120	1261
gcvT	STM3055		31307	35718	35596	30029	28106	29717
cheB	STM1917		2130	2628	2312	2188	1799	2072
srfA	STM1593		1694	1913	1971	1782	1426	1584
mobB	STM3993		543	726	753	573	538	612
lpxD	STM0226		7414	8109	8512	7010	6665	6927
yhiR	STM3596		1367	1527	1608	1313	1242	1302
STM1668	STM1668		9	11	3	9	5	6
yfiE	STM2644		391	450	454	400	354	357
STM0225	STM0225		18200	19694	20955	18586	15322	16725
slyD	STM3455		13422	15801	16159	13949	12111	12870
wecD	STM3924		1084	1313	1290	1053	1060	1039
aroM	STM0390		1366	1705	1561	1418	1223	1329
yheO	STM3452		1290	1350	1504	1354	1042	1178
lipB	STM0635.S		566	648	632	597	445	548
ldcA	STM1800		661	721	709	632	581	584
alaW	STM2412		11	9	21	11	15	9
STM1733	STM1733		289	365	319	320	256	260
yjgD	STM4470		4766	5644	5516	4498	4549	4582
torT	STM3825		308	327	342	277	266	296
STM05645	STM05645		56	62	82	49	48	74
yeeZ	STM2070		2742	3395	3156	2765	2459	2741
STM4157	STM4157		433	446	445	411	343	388
yeiU	STM2213		1318	1423	1465	1254	1125	1238
STM1556	STM1556		362	381	447	346	314	363
yieO	STM3887		591	797	730	606	547	658
flgF	STM1178		7057	7837	7308	6575	6119	6391
deoR	STM0864		533	666	599	567	438	541
rpsQ	STM3431		10935	5513	13822	7366	12280	6414
cheZ	STM1915		5299	7193	5965	5687	4722	5412
STM4068	STM4068		786	936	984	789	758	772
ubiE	STM3970		4395	5037	5167	4529	3897	4130
yjfQ	STM4381		1006	1068	1096	849	992	875
PSLT002	PSLT002		340	449	413	340	329	359
gatY	STM3253		396	466	419	420	319	366
STM1869	STM1869		19	14	19	15	17	13
ybgT	STM0742		261	319	311	226	260	275
yfhL	STM2576		102	110	141	98	96	109
phoE	STM0320		134	157	158	135	121	130
STM3025	STM3025		97	143	149	102	111	118
STM3754	STM3754		407	451	423	352	369	379
STM05020	STM05020		672	833	902	788	589	696
STM3362	STM3362		871	1049	1039	897	753	895
STM0438	STM0438		242	250	248	255	180	207
yjgM	STM4473		243	275	291	225	238	231
yehV	STM2160		671	850	755	672	588	695
flhE	STM1912		274	349	343	290	266	273
STM3906	STM3906		256	253	282	246	212	226
STM0155	STM0155		53	68	56	53	49	50
STM0258	STM0258		2380	2927	2780	2354	2241	2348
STM0954	STM0954		40	36	37	33	28	37
STM2943	STM2943		401	445	468	391	375	365
ybaN	STM0482		96	111	132	115	81	97
yjfJ	STM4371		34	48	34	41	30	29
STM1665	STM1665		171	223	196	158	187	159
yaeJ	STM0240		260	288	307	252	265	218
ygdP	STM3004		6419	7757	7567	6274	6249	6145
fliT	STM1962		2109	2209	2195	2057	1695	1883
hsdS	STM4524		786	783	832	748	595	737
pheA	STM2667		2181	2411	2485	2171	1911	2023
ybaX	STM0455		451	558	569	516	372	474
udg	STM2080		846	1102	1097	1081	680	872
STM2748	STM2748		323	358	326	310	305	253
traJ	PSLT075		2	5	5	2	4	4
csrB	STM2966		432496	507799	514825	410790	431038	407747
STM2747	STM2747		748	734	901	774	587	706
rtcB	STM3519		486	549	554	468	447	454
fliH	STM1971		3503	4115	3932	3394	3127	3429
yifZ	STM4395		102	129	112	108	106	81
ydgT	STM1461.S		296	300	292	297	216	259
STM1534	STM1534		283	247	268	248	213	233
pduX	STM2058		373	399	409	320	386	309
ssaP	STM1417		30	30	27	20	22	33
ftsA	STM0132		6150	7232	7517	6214	5917	5866
PSLT020	PSLT020		19	22	34	16	21	27
ybiP	STM0834		277	304	293	271	232	253
yneG	STM1526		151	177	178	167	148	122
modE	STM0779		1384	1596	1532	1345	1303	1242
ybiJ	STM0823		350	381	423	341	321	334
ycfQ	STM1213		2397	2752	2842	2340	2234	2316
STM3021	STM3021		88	112	110	85	68	114
STM2059	STM2059		9218	9729	11195	9074	8670	8297
sspB	STM3341		1488	1781	1940	1585	1449	1456
STM1811	STM1811		774	896	863	749	713	723
deoC	STM4567		3836	4127	4190	3496	3601	3390
spvC	PSLT038		68	51	84	63	51	63
sapA	STM1692		1340	1449	1531	1336	1115	1291
STM2955.S	STM2955.S		572	633	624	605	470	512
STM1760	STM1760		916	1178	1059	986	824	911
arcA	STM4598		18718	22040	20853	18308	17119	17745
ilvN	STM3795		221	240	212	205	184	194
STM2492	STM2492		252	319	271	233	221	271
STM1169	STM1169		2374	3135	2990	2365	2390	2545
cyaA	STM3939		8833	10454	10813	9264	8111	8632
bamE	STM2685		3772	4441	4534	3711	3624	3657
STM1616	STM1616		158	229	205	168	162	178
STM1785	STM1785		631	697	715	628	548	593
yfeH	STM2425		571	688	712	614	536	553
mgsA	STM1076		6252	7675	7749	5986	6438	6217
cyaY	STM3943		1903	2259	2388	1905	1789	1957
truB	STM3284		2839	2632	3301	2545	2519	2542
STM1020	STM1020		73	84	78	89	57	59
cysZ	STM2429		423	466	442	403	368	382
STM1554	STM1554		1183	1169	1211	1167	877	1062
yqjD	STM3229		8326	10337	9471	8495	6981	8859
STM0987	STM0987		89	143	169	117	122	104
rprA	STM1363		21	21	17	23	10	19
yiaE	STM3646		2926	3922	3407	3145	2725	2983
cutA	STM4324		302	342	348	339	249	275
eutH	STM2460		287	439	345	349	249	327
nanE	STM3337		11496	13101	11766	10843	10204	10446
STM3940	STM3940		16	24	11	17	16	11
STM2239	STM2239		22	21	17	16	20	16
mgrB	STM1840		492	553	720	514	522	488
STM1868A	STM1868A		189	222	253	202	194	178
ais	STM2296		642	855	856	730	594	710
yfbS	STM2333		1607	2008	2162	1624	1709	1645
stdC	STM3027		11	15	15	9	14	12
STM04985	STM04985		21	34	32	29	23	23
glrK	STM2564		884	956	962	851	742	842
ydiO	STM1356		342	412	377	352	308	321
solA	STM1160		1674	2066	2017	1675	1582	1723
STM1633	STM1633		105	98	118	99	86	95
pheV	STM3116		50	53	56	48	49	41
mliC	STM1447		326	429	445	355	348	333
STM3791	STM3791		1045	1392	1102	1094	958	1013
STM1043	STM1043		909	994	941	917	785	775
rlmE	STM3297		7718	8941	9051	8008	6886	7442
ribA	STM1711		3023	3436	3618	2972	2814	2954
ubiG	STM2276		1418	1715	1683	1569	1249	1369
STM1755	STM1755		525	531	625	522	438	505
STM2651	STM2651		9632	11016	10594	9328	8332	9474
yfbT	STM2334		3150	3918	3956	3116	3206	3205
sthE	STM4591		101	146	129	120	84	122
STM1548.s	STM1548.s		345	390	360	323	331	296
ulaA	STM0884		17562	39276	16249	22981	14527	25292
ppnK	STM2683		753	902	887	737	749	715
lppB	STM1376		144	107	127	122	96	115
STM0098	STM0098		51	86	93	71	61	66
STM3030	STM3030		367	327	369	328	313	288
yddE	STM1581		1073	1244	1233	1085	977	1023
galE	STM0776		3507	5825	3806	3850	3607	3856
acpP	STM1196		23895	25356	28699	24887	21295	21771
trbD	PSLT083		22	28	18	13	30	15
umuD	STM1998		330	342	307	310	272	273
xerC	STM3949		1406	1722	1697	1489	1315	1386
STM4156	STM4156		14	13	20	14	12	15
STM2344	STM2344		996	2517	1110	1413	928	1620
fdnG	STM1570		1160	1408	1407	1136	1122	1187
STM1005	STM1005		1917	1966	2233	1845	1714	1771
STM0989	STM0989		2961	3855	3848	2775	3303	3116
pefA	PSLT018		621	719	642	609	553	563
yqgB	STM3087		44	53	61	47	47	43
entC	STM0595		58	102	63	56	70	65
STM1041	STM1041		513	598	618	469	508	522
ybdD	STM0601		1267	1701	1364	1278	1172	1308
STM4442	STM4442		70	94	82	69	68	76
mig-3	STM1868		46	51	51	45	41	43
yaeD	STM0248		880	1100	1153	863	926	923
STM3454	STM3454		542	568	663	577	473	500
STM3153	STM3153		1094	1149	1205	1046	971	992
glxK	STM0525		169	195	147	151	151	143
cysS	STM0537		2897	3179	3250	2919	2571	2650
ygjR	STM3223		7876	8852	9008	7385	7529	7470
ybgF	STM0750		6059	6193	6746	5930	5140	5546
dgoA	STM3828		340	370	314	298	295	300
kdpB	STM0705		79	111	89	83	75	84
nrfG	STM4282		92	132	108	100	89	99
STM3075	STM3075		87	90	108	75	79	94
wzxE	STM3926		680	719	849	710	586	670
nei	STM0728		1187	1332	1410	1176	1079	1171
yoaE	STM1828		1359	1517	1574	1372	1190	1324
nth	STM1453		673	563	811	563	651	574
thiG	STM4160		748	1071	707	713	685	792
ydhM	STM1437		304	376	343	298	302	289
ybdH	STM0602		561	760	670	581	559	588
ygiX	STM3177		181	217	238	175	188	189
STM1933	STM1933		171	197	172	160	155	156
yhbY	STM3298.S		2183	2266	2318	2098	1902	1924
STM2361	STM2361		7692	7996	8025	6652	7481	6540
hemH	STM0489		837	1125	1037	915	806	888
menF	STM2310		698	917	825	771	639	717
ycdZ	STM1138		579	609	721	568	548	551
yeaG	STM1285		50632	66931	51040	50509	43401	52993
yihR	STM4020.S		225	290	257	204	213	253
tonB	STM1737		150	178	170	131	161	140
ydiZ	STM1325		900	1138	997	937	803	908
STM4186	STM4186		60	61	51	64	43	45
STM0531	STM0531		18	26	12	19	13	17
apaG	STM0089		775	829	851	745	681	722
dps	STM0831		86224	106840	102077	91946	76874	88877
sseG	STM1405		28	25	22	24	24	18
yecS	STM1952		560	582	641	525	507	527
STM4215	STM4215		7	11	6	8	4	9
STM2903	STM2903		60	68	56	66	45	51
yicN	STM3786		304	399	380	335	289	320
yghW	STM3151		105	126	108	104	98	94
STM05615	STM05615		1074	1345	1367	1127	1110	1059
hsdM	STM4525		1487	1701	1637	1431	1367	1416
yccK	STM1084		334	321	335	323	251	298
macA	STM0941		711	889	772	782	594	701
aaeB	STM3364		256	378	325	311	233	292
rfbK	STM2083		5836	5395	6199	5295	4953	5060
yaiA	STM0389		1677	2042	1914	1840	1373	1722
sohB	STM1716		1588	1757	1893	1606	1441	1536
trbE	PSLT096		23	16	26	15	19	23
fabZ	STM0227		2200	2465	2583	2390	1842	2128
syd	STM2967		475	506	590	474	453	447
STM4596	STM4596		695	881	754	742	639	655
yhcH	STM3335		15521	17079	17043	15165	13676	14628
ycgM	STM1812		2020	2339	2290	2044	1867	1903
STM4574	STM4574		242	311	315	293	238	228
rfbP	STM2082		3119	3461	3582	3042	2821	3027
STM06000	STM06000		60	52	40	51	34	50
gldA	STM3529		6853	9429	8436	6677	7458	7301
STM3696	STM3696		395	421	390	379	348	331
ygaC	STM2801		380	457	450	377	370	376
STM1030	STM1030		47	48	46	36	46	41
STM2275	STM2275		140	132	164	142	115	127
STM3806	STM3806		119	151	176	125	126	137
sinH	STM2517		29	40	40	33	28	34
yjjX	STM4584		245	325	308	250	272	241
yigB	STM3950		694	952	848	799	627	753
tyrR	STM1683		4317	5358	5020	4276	4255	4283
viaA	STM3878.S		992	1215	1131	1080	841	1005
aidB	STM4377		4706	6469	5644	4822	4667	5150
hydG	STM4174		2514	2984	2835	2562	2278	2454
tsx	STM0413		11211	11590	13000	10895	9940	10576
STM1390	STM1390		327	405	503	403	315	363
ygfZ	STM3048		6601	7511	7062	6327	6151	6052
flgE	STM1177		23866	27232	24541	23888	20640	21833
malK	STM4230		1802	2378	2251	1991	1626	2004
phoP	STM1231		9015	11006	10202	9249	8713	8463
virK	STM2781		910	815	936	860	730	759
STM1127	STM1127		1115	1311	1323	1216	1014	1058
yjbG	STM4224		15	29	25	12	19	28
wcaD	STM2112		31	36	35	26	27	36
ychK	STM1754		1930	2263	2351	2106	1631	2007
cadC	STM2557		913	1044	1080	1061	757	856
STM1868.1N	STM1868.1N		42	39	57	40	41	40
sufA	STM1369		775	1154	834	842	724	843
caiE	STM0069		75	107	96	80	76	86
fepA	STM0585		254	395	345	296	280	288
focA	STM0974		2644	2973	3091	2647	2369	2621
STM3126	STM3126		410	564	484	443	396	434
STM3774	STM3774		1135	1628	1294	1269	997	1281
yhhX	STM3545		2061	2570	2454	2144	2064	1986
xthA	STM1302		2193	2458	2395	2191	1918	2079
yeaO	STM1277		473	633	593	503	497	482
STM1741	STM1741		572	778	707	616	519	663
citG	STM0619		124	215	140	145	134	137
fixC	STM0077		96	96	96	94	81	79
tehA	STM1609		276	302	312	260	241	280
ygcF	STM2951		2152	2472	2531	2267	1963	2053
vacJ	STM2392		2054	2727	2431	2326	1906	2087
dpiA	STM0626		156	157	173	163	130	136
yhcB	STM3347		5696	7245	7252	6058	5757	5837
argA	STM2992		612	660	628	564	557	547
yhaH	STM3234		930	1360	1141	1108	947	943
STM0326	STM0326		14	21	20	17	14	17
sulA	STM1071		1700	1868	1900	1670	1592	1538
STM0722	STM0722		14	15	13	13	11	13
ribH	STM0417		816	958	945	774	792	813
STM3663	STM3663		2139	2571	2593	2257	2018	2129
STM3334	STM3334		3121	3642	3715	3274	2943	2979
kduD	STM3017		209	289	256	237	196	227
STM0363	STM0363		368	395	368	361	325	310
fepE	STM0589		776	875	889	785	723	723
yccR	STM1072		584	778	627	594	577	568
STM2722	STM2722		5	8	2	2	2	9
STM2911	STM2911		73	88	79	74	59	78
rsmD	STM3572		289	295	352	285	255	284
mlc	STM1488		3480	3529	4053	3341	3220	3171
minC	STM1814		1360	1546	1538	1462	1143	1313
STM2599	STM2599		1643	1934	1896	1619	1606	1574
srgB	PSLT010		152	184	186	163	153	142
cbiK	STM2025		956	1261	1052	1005	824	1040
STM4575	STM4575		145	165	161	146	116	153
STM4441	STM4441		130	178	168	148	127	142
acrD	STM2481		835	1001	973	849	789	828
STM0211	STM0211		16671	22762	19636	18713	15273	17858
STM0050	STM0050		498	610	649	576	468	502
fkpA	STM3453		8820	9375	10009	9078	7545	8277
STM0854	STM0854		21	17	18	19	13	18
sapD	STM1695		1122	1297	1223	1153	966	1091
galU	STM1752		7571	8745	8591	8212	6486	7280
yegW	STM2145		890	956	967	850	786	843
STM4417	STM4417		1350	1367	1539	1399	1164	1201
yebW	STM1852		39	54	44	42	40	38
gcvR	STM2490		1501	1667	1726	1529	1364	1420
rfaK	STM3714		2041	1914	2300	2062	1683	1799
STM0084	STM0084		171	197	185	180	127	182
STM4372	STM4372		44	39	34	51	34	20
rpiA	STM3063		6451	6810	7277	6594	5733	5818
STM2697	STM2697		114	165	136	149	97	120
yjaB	STM4181		2337	3087	2562	2412	2198	2402
STM0567	STM0567		1485	1750	1711	1579	1363	1418
STM3258	STM3258		86	151	101	93	95	106
STM1575	STM1575		514	533	572	501	484	444
rfbF	STM2092		12083	10428	12732	10952	10249	10055
yqjH	STM3214		104	112	99	95	92	91
STM4097	STM4097		131	149	139	144	109	118
sodC	STM1044		10101	12014	11599	10407	9499	9789
djlA	STM0094		967	1118	1240	981	945	999
copA	STM0498		4997	6204	6003	5126	5084	4902
ydiV	STM1344		109	135	143	132	93	117
yfcL	STM2380		373	355	431	382	342	303
STM2686	STM2686		936	1138	1120	923	947	935
STM1309	STM1309		440	512	522	437	458	401
PSLT046	PSLT046		7851	7925	8858	7746	6875	7181
pssA	STM2652		4037	4637	4205	4139	3315	3938
trkH	STM3986		1064	1250	1277	1204	906	1067
msyB	STM1153		2281	3129	2644	2559	2120	2411
ybcJ	STM0541		267	238	286	239	216	247
gntR	STM3543		2005	2316	2374	1945	1970	1979
dsrB	STM1983		228	295	244	250	203	224
bcfE	STM0025		30	41	45	48	28	27
yqjE	STM3230		5851	7439	6802	6221	5308	6185
orf6	PSLT014		3379	3913	3862	3721	2939	3217
yedA	STM1990		103	111	141	96	112	104
trbC	PSLT094		87	109	95	85	86	85
ybaP	STM0496		478	567	600	527	473	452
STM3657	STM3657		280	357	321	295	248	302
STM1045	STM1045		180	218	165	167	176	153
ftsN	STM4093		1082	1289	1288	1193	950	1094
pntA	STM1479		5766	6160	5986	5448	5170	5227
STM3948	STM3948		1505	1793	1742	1570	1401	1479
stjB	STM4572		225	307	277	258	211	244
orn	STM4350		1499	1825	1725	1544	1448	1460
STM1503	STM1503		4807	4970	5109	4648	4229	4312
ybiR	STM0836		194	283	232	246	174	206
rplP	STM3433		28784	13178	31890	18100	31434	16022
dcoB	STM0768		25	16	28	23	15	24
ybfN	STM0688		531	627	520	498	486	497
STM2545	STM2545		1593	1583	1830	1583	1414	1443
hemB	STM0372		3929	4364	4641	4028	3655	3755
STM3944	STM3944		74	96	60	75	51	78
leuZ	STM1942		12	14	18	15	11	13
fdhE	STM4034		3870	4426	4272	3936	3481	3708
umuC	STM1997		1116	1422	1327	1155	1131	1119
flgB	STM1174		2191	2624	2418	2430	1835	2151
hemD	STM3937		1575	2006	1825	1567	1578	1615
fhuA	STM0191		586	859	700	703	592	595
cbiQ	STM2021		465	605	506	470	425	495
pcm	STM2926		1286	1565	1539	1357	1243	1277
yhjY	STM3641		424	553	517	492	390	439
murC	STM0129		7319	8286	8250	7425	6829	6857
hemL	STM0202		3249	3541	3879	3264	3125	3050
STM2821	STM2821		176	203	154	157	141	174
fieF	STM4061		1665	1842	1875	1645	1548	1570
cysQ	STM4404		4587	5906	5127	4458	4593	4699
STM4501	STM4501		464	524	500	456	449	411
STM0867	STM0867		675	752	808	694	623	662
yccJ	STM1118		7428	8798	8275	7653	6352	7694
stpA	STM2799		1242	1376	1421	1267	1176	1134
ddl	STM0130		5628	6723	6740	6005	5255	5630
PSLT036	PSLT036		68	81	95	72	75	68
STM2823	STM2823		147	185	153	141	136	151
STM3256	STM3256		42	58	53	49	43	43
STM4420	STM4420		604	757	598	565	565	599
ybjT	STM0933		658	771	751	693	598	641
STM3127	STM3127		811	941	1019	890	769	797
STM3770	STM3770		325	412	359	360	276	336
STM2938	STM2938		294	417	369	353	267	335
stiA	STM0177		115	109	87	83	99	94
STM4195	STM4195		211	290	282	255	209	228
cheW	STM1920		5841	8949	6612	6672	5947	6230
sbmA	STM0376		657	739	797	689	631	624
mazG	STM2954		1628	1765	1787	1655	1408	1541
yadB	STM0185		410	508	459	455	360	407
STM3120	STM3120		484	554	519	445	462	470
ydhJ	STM1442		157	158	174	177	133	127
nhoA	STM1582		372	432	458	380	365	372
yohK	STM2182		346	426	389	376	309	345
pduW	STM2057		98	94	133	113	88	89
gloA	STM1435		3984	4911	4487	4216	3717	3925
ycfF	STM1205		2169	2601	2421	2288	1958	2134
rof	STM0237		2034	2301	2223	2025	1852	1943
glnB	STM2561		1241	1485	1491	1331	1197	1210
nadD	STM0645		484	590	568	540	462	455
glpA	STM2284		62854	76090	71893	58108	66236	61650
yghA	STM3157		13116	17461	14931	14689	11667	13992
STM1637	STM1637		21	30	29	31	24	16
blc	STM4339		2068	3072	2401	2315	2108	2230
phoL	STM0669		6507	7684	7254	6894	5759	6404
ybaE	STM0456		1005	1223	1075	921	998	1000
dsdX	STM3801		202	277	247	197	221	221
ksgA	STM0090		2306	2716	2955	2494	2216	2367
pflD	STM4114		2260	3032	2396	2388	2077	2345
STM0479	STM0479		1069	1292	1345	1174	1000	1116
cbpA	STM1112		4820	5741	5378	4806	4649	4678
yafV	STM0308		1465	1801	1587	1589	1373	1350
yeaJ	STM1283		771	817	863	791	642	753
fmt	STM3407		3685	4033	4038	3733	3178	3560
STM4033	STM4033		292	271	277	270	225	257
tatC	STM3975		1081	1261	1364	1199	948	1151
ybhL	STM0807		8270	10237	9655	8777	7585	8638
yijD	STM4128		1147	1455	1385	1216	1126	1191
ycaQ	STM0986		512	529	578	536	454	455
STM4253	STM4253		90	128	116	108	86	102
rfbG	STM2091		15160	13207	17100	14244	13560	12831
STM4449	STM4449		278	328	321	312	224	291
STM1532	STM1532		203	242	251	234	181	205
STM1097	STM1097		418	478	492	442	385	408
STM1021	STM1021		184	208	238	188	166	206
aroH	STM1347		658	811	839	761	619	673
cbiJ	STM2026		701	835	739	720	588	718
yebK	STM1887		5181	5706	5470	4796	4963	4773
lptC	STM3317		851	1031	972	930	776	834
ytfH	STM4402		260	327	312	302	245	253
STM2709	STM2709		4	5	2	6	3	1
tnpA_3	STM2471		9	7	10	14	2	8
STM1379	STM1379		463	565	497	469	408	479
yqgC	STM3088		204	226	218	235	180	165
hfq	STM4361		14445	17324	16499	15416	12978	14578
dgoR	STM3830		666	800	696	645	589	688
yicE	STM3747		321	390	396	354	321	309
xylA	STM3661		1037	1359	1135	1018	1021	1088
fucU	STM2978		187	221	181	194	149	183
sthA	STM4594		15	21	25	29	11	15
STM04610	STM04610		9	13	12	9	9	12
rpmE2	STM0469		89	113	104	87	91	93
hybC	STM3147		2347	2614	2653	2364	2179	2240
ydfZ	STM1509		76	90	71	74	70	67
frdB	STM4342		12144	13965	13226	12635	10509	11949
ynfI	STM1495		344	393	442	383	324	344
creC	STM4589		493	541	566	521	456	451
STM0971	STM0971		203	310	300	229	209	280
yfiP	STM2650		444	493	570	493	388	465
mgtA	STM4456		417	474	439	431	352	405
yjiX	STM4531		52	77	78	74	56	54
STM3980	STM3980		75	85	64	73	68	59
eutR	STM2454		145	169	150	125	135	152
sseF	STM1404		27	28	34	33	22	25
STM1550	STM1550		214	175	230	159	187	207
STM2357	STM2357		521	718	695	600	545	571
lysT	STM0751		2358	2319	2373	2412	1822	2102
STM2608	STM2608		199	211	196	210	157	177
STM1010.1n	STM1010.1n		0	3	4	2	2	2
STM1287	STM1287		171	235	225	174	189	195
samA	PSLT055		358	426	407	352	346	362
hcp	STM0937		664	766	748	654	626	661
orf5	PSLT015		280	293	265	276	245	230
STM05025	STM05025		103	176	184	130	129	149
STM3624A	STM3624A		64	72	70	66	61	57
degS	STM3349		693	800	766	721	664	632
allR	STM0516		1929	2269	2237	2076	1840	1830
traP	PSLT082		17	28	24	21	20	20
STM3737	STM3737		322	413	364	368	308	305
tesA	STM0506		511	610	556	563	423	516
nrdG	STM4451		201	273	258	225	201	225
STM0081	STM0081		384	408	457	387	379	350
ndh	STM1211		2146	2649	2303	1986	2133	2191
STM0761	STM0761		288	323	338	324	250	277
STM1810	STM1810		782	1065	864	907	668	847
STM2227	STM2227		661	665	710	651	536	641
ygfA	STM3061		1806	2030	2093	1794	1762	1736
STM3080	STM3080		20	20	31	26	15	23
yjiY	STM4532		2131	3392	2121	2310	2182	2284
STM3520	STM3520		16	20	13	16	10	18
pflA	STM0970		2423	2963	2899	2564	2293	2536
STM3769.S	STM3769.S		626	763	665	655	541	641
yjdE	STM4294		342	461	393	370	339	356
sseA	STM1397		9133	12521	11003	9570	9671	9765
ycgO	STM1801		3222	3968	3837	3547	3003	3304
pldB	STM3961		924	1120	1132	1004	909	923
aat	STM0955		511	587	588	523	530	452
ptsH	STM2431		11223	12811	12510	11641	10045	11034
STM2718	STM2718		8	9	3	6	5	7
yidA	STM3831		3898	3864	4721	3713	3831	3625
rhaB	STM4047		113	121	95	108	86	102
traY	PSLT076		46	43	65	43	38	57
flhA	STM1913		2109	2526	2513	2379	1920	2104
kdsB	STM0988		1108	1139	1275	1084	1049	1022
fucI	STM2976		805	1018	881	812	771	829
ptr	STM2995		1973	2475	2293	2264	1773	2000
STM2778	STM2778		156	195	220	191	171	148
cbiE	STM2031		268	350	310	293	222	315
eutK	STM2455		128	164	152	128	114	154
STM1048	STM1048		286	337	345	316	264	287
STM3323	STM3323		4861	5583	5260	4768	4599	4676
STM3531	STM3531		186	255	202	196	182	195
yhaK	STM3236		597	777	706	628	604	622
STM2603	STM2603		478	569	495	487	443	450
yjiO	STM4517		250	354	354	290	272	290
ytfG	STM4401		187	253	162	191	164	183
uxuR	STM4507		2097	2684	2497	2172	2209	2103
ydgK	STM1460		534	555	616	587	452	496
greA	STM3299		1551	1620	1743	1644	1369	1405
STM1542	STM1542		1242	1509	1340	1349	1084	1235
STM1110	STM1110		64	82	74	69	51	77
STM3942	STM3942		56	60	66	56	54	53
STM3160	STM3160		12	8	10	7	10	10
frr	STM0219		6393	7005	7405	6800	5738	6139
slpA	STM0048		2900	3178	3363	2892	2810	2752
fldB	STM3045		2553	2724	2854	2477	2404	2406
galF	STM2098		3365	3972	3893	3699	3050	3324
ychE	STM1748		238	336	288	271	234	264
rpmJ	STM0470		5862	3891	6383	5031	5316	4240
ihfA	STM1339		6923	7601	7576	7240	5867	6758
STM1496	STM1496		269	373	352	327	293	267
fadR	STM1805		3184	3858	4037	3410	3270	3219
STM4213	STM4213		151	211	166	156	159	155
yrbG	STM3314		634	734	779	702	609	614
STM1666	STM1666		32	42	38	34	31	35
metF	STM4105		327	405	371	346	310	331
STM0652	STM0652		2165	2560	2291	2128	2096	2053
ratA	STM2515		1431	1877	1696	1595	1323	1560
rbsD	STM3881		171	201	227	190	180	166
trpH	STM1721		1171	1350	1275	1155	1105	1140
ybbL	STM0502		306	313	322	276	285	283
acpS	STM2577		628	810	813	691	630	690
gatZ	STM3257		182	246	237	191	198	203
ygjQ	STM3222		90	92	80	85	77	74
corA	STM3952		1010	1261	1139	1160	886	1017
purN	STM2500		305	298	289	282	253	269
STM4435	STM4435		219	214	193	202	152	212
yddG	STM1571		99	166	134	130	113	112
dxr	STM0220		1193	1475	1458	1397	1205	1099
STM2763	STM2763		807	845	814	806	710	705
yedD	STM1964		472	558	549	479	462	473
STM4551	STM4551		324	402	362	333	312	329
yhgI	STM3511		5949	6568	6373	5751	5489	5714
ybeL	STM0653		13601	18640	16341	13892	14641	14750
STM1859	STM1859		654	861	827	720	635	740
fliS	STM1961		1894	2180	1894	1970	1587	1816
corC	STM0667		7790	8759	8554	8347	6677	7581
iroC	STM2774		375	475	403	392	347	384
stfC	STM0196		105	133	122	105	99	118
stfF	STM0199		23	37	37	31	36	19
yfiK	STM2645		38	38	53	31	43	41
STM0010	STM0010		126	233	177	164	163	148
elaB	STM2311		10880	13976	12962	12223	10257	11433
yqiK	STM3199		301	441	477	407	327	356
ybeY	STM0668		3544	3940	3849	3652	3065	3486
thyA	STM3001		1554	1909	1926	1718	1484	1633
ftsY	STM3571		2222	2744	2573	2411	2113	2241
nadR	STM4580.S		4686	5366	5150	4672	4404	4572
STM4440	STM4440		103	123	132	110	100	111
yraP	STM3267		3150	3900	3504	3420	2929	3128
STM2177	STM2177		650	831	672	687	569	677
arcB	STM3328		5063	5779	5603	5196	4685	4900
baeR	STM2131		593	666	627	633	540	526
rcsF	STM0244		584	577	627	601	473	543
ylaB	STM0468		592	687	658	585	548	606
spy	STM1308		3291	3246	3501	3152	2949	2952
fxsA	STM4327		1101	1268	1284	1292	970	1035
dcm	STM1992		1538	1815	1757	1587	1513	1487
dkgB	STM0255		617	710	704	668	605	554
lpoB	STM1207		1810	2068	1908	1881	1550	1783
relA	STM2956		8683	10102	9623	8911	8327	8294
PSLT001	PSLT001		998	1195	1052	987	976	949
yhjR	STM3621		379	560	490	478	349	455
STM05675	STM05675		5	8	7	8	5	5
ybjG	STM0865		564	714	734	654	554	599
STM0859	STM0859		163	156	211	170	159	149
STM3004.1n	STM3004.1n		63	87	74	65	69	66
dapD	STM0213		7260	7927	8193	7863	6339	6909
tatB	STM3974		1636	1901	1793	1723	1512	1564
hpaX	STM1107		517	709	582	584	460	580
rseB	STM2638		1098	1365	1199	1195	999	1102
rtn	STM2215		1272	1523	1448	1331	1221	1263
yjeB	STM4367		1504	1952	1864	1699	1486	1592
ecnR	STM4337		1270	1817	1635	1561	1189	1491
dacC	STM0863		7261	10252	8187	8222	6793	8052
STM2753	STM2753		188	223	216	206	175	184
dnaC	STM4543		1429	1481	1466	1390	1320	1240
yfaE	STM2279		169	185	178	173	157	150
ygjU	STM3225		5749	8799	6418	7236	5312	6289
trpC	STM1725		532	668	595	595	486	536
srlE	STM2833		3993	4382	4371	3866	3626	3992
yeaM	STM1279		279	357	317	295	271	290
STM4031	STM4031		155	138	169	155	138	126
argI	STM4469		117	131	125	114	108	114
STM3832	STM3832		153	214	158	173	141	158
STM05445	STM05445		5	2	4	2	4	4
ybaY	STM0465		14699	22806	17777	18044	14841	16656
tatA	STM3973		5258	5914	6048	5931	4455	5196
ygaE	STM2794		1539	2395	1586	1873	1239	1854
rseA	STM2639		2401	2890	2788	2391	2306	2564
STM4494	STM4494		2407	2484	2573	2500	2033	2228
STM1168	STM1168		3697	4852	4577	3866	3891	4007
STM4317	STM4317		308	419	370	365	318	303
ydfG	STM1511		7234	8628	7803	7429	6736	7152
STM1527	STM1527		175	200	201	219	142	162
STM0575	STM0575		51	56	49	41	51	48
STM0577	STM0577		58	92	76	70	66	66
STM4457	STM4457		689	834	877	704	708	743
parB	PSLT053		12177	14540	12498	13197	10193	12062
dgkA	STM4236		3005	3362	3502	3124	2797	2983
yejE	STM2218		371	395	421	384	334	355
STM3773	STM3773		2596	3017	2945	2721	2497	2496
rstA	STM1475		1047	1176	1248	1145	1019	969
rhaS	STM4048		742	1167	849	855	778	836
ydgJ	STM1462.S		2700	3047	2852	2618	2524	2612
aroF	STM2670		913	1071	1005	972	790	939
atpH	STM3868		14114	13520	14900	14392	12000	12235
yihO	STM4017		108	165	156	150	108	128
creA	STM4587		2567	2691	2818	2580	2262	2466
degQ	STM3348		4713	5968	5626	5253	4518	4926
ydcN	STM1605		350	519	462	416	390	387
bcfA	STM0021		169	176	181	175	165	136
rffH	STM3923		274	320	279	274	251	263
bcsQ	STM3620		859	1326	1015	1028	823	1023
mraW	STM0120		2523	2913	2884	2757	2313	2452
ygdI	STM2983		21061	26848	24160	24819	18515	21825
ihfB	STM0982		6975	8861	7474	7704	6148	7201
hemC	STM3938		5707	6946	6568	5909	5733	5667
yejK	STM2226		989	1112	1179	1060	967	936
thiH	STM4159		1670	2248	1761	1774	1557	1782
yrdA	STM3399		2488	2998	2788	2613	2398	2452
PSLT035	PSLT035		12626	14839	14493	13367	11824	12698
pspG	STM4244		110	105	118	111	84	108
galM	STM0773		3406	4277	3783	3680	3096	3573
aaeX	STM3366		50	72	78	68	54	58
STM4250	STM4250		2604	3114	2786	2629	2520	2520
STM1720	STM1720		1495	1735	1757	1515	1487	1494
hisM	STM2352		487	781	640	622	436	658
STM3059.S	STM3059.S		2732	2911	3037	2740	2456	2661
slrB	STM2834		1125	1304	1230	1155	1069	1081
cydB	STM0741		7755	9793	8708	8030	7452	8175
topB	STM1298		2227	2625	2523	2469	1965	2243
rfbH	STM2090		27655	24446	29212	26421	24216	23300
srmB	STM2643		2420	2592	2371	2348	2135	2205
ygdR	STM3007		6199	8869	7872	6825	6676	7080
dppB	STM3629		1828	2672	2259	2437	1573	2101
fdoI	STM4035		8789	12620	10603	10947	7959	9985
STM0005	STM0005		3102	3263	3267	3041	2805	2878
modC	STM0783		1280	1681	1578	1527	1176	1398
ybbS	STM0514		268	299	331	277	266	268
nrdI	STM2806		7	7	7	7	8	4
ynfD	STM1500		2198	3605	2860	2612	2541	2602
valX	STM2417		83	129	96	80	95	100
ispG	STM2523		5188	5986	6127	5344	5082	5205
metQ	STM0245		5583	6254	6151	6012	4903	5405
STM3463	STM3463		131	130	140	119	127	117
STM4421	STM4421		662	791	680	662	618	648
pgsA	STM1945		2389	2836	2776	2600	2325	2312
nudF	STM3185		956	1154	1083	1060	848	985
STM0329	STM0329		101	124	114	114	94	99
cedA	STM1319		236	235	321	267	234	218
STM2360	STM2360		52	67	54	65	50	42
glyV	STM4352		2140	3028	3021	2691	2051	2649
STM3785	STM3785		4468	4764	4847	4333	4352	4062
STM2386	STM2386		905	999	1044	924	877	868
narL	STM1767		575	583	653	547	573	520
yghJ	STM2941		930	1048	949	960	794	904
STM4413	STM4413		119	132	126	111	115	115
STM1049	STM1049		126	206	172	150	143	159
rarD	STM3955		330	478	363	411	324	324
STM0720	STM0720		14	7	7	8	7	11
STM1612	STM1612		418	554	489	387	478	446
aes	STM0490		168	212	206	187	164	179
suhB	STM2546		864	963	974	865	820	853
ylaC	STM0471		2581	3238	3125	3207	2347	2575
STM0868	STM0868		307	402	358	348	315	302
ybdB	STM0599		102	88	78	83	80	82
dfp	STM3730		1052	1310	1238	1087	1041	1126
traV	PSLT084		75	94	76	76	65	81
STM2816	STM2816		67	87	67	68	61	71
ligT	STM0188		503	707	604	538	566	529
yaaU	STM0079		122	182	143	160	116	129
yejH	STM2223		979	1026	1101	987	877	961
yqjK	STM3231		1664	2435	2075	1815	1765	1980
STM0343	STM0343		381	431	351	396	315	349
argX	STM3931		139	181	178	173	134	145
fepB	STM0594		74	117	100	89	79	94
ygeA	STM3015		996	1214	1162	1058	958	1040
ygiY	STM3178		275	277	306	286	228	269
rihA	STM0661		3056	3490	3699	3002	3232	3033
ispA	STM0423		1983	2258	2340	2116	1925	1934
STM1734	STM1734		849	845	881	837	740	771
proX	STM2811		9112	10843	9564	9478	8314	9015
rna	STM0617		4810	4965	5610	4864	4576	4551
thrL	STM0001		241	315	369	264	267	303
uspG	STM0614		27363	37172	31271	27628	30123	28593
proP	STM4290		5523	8233	6507	6876	5182	6292
STM4425	STM4425		152	180	137	151	143	132
STM2720	STM2720		22	41	35	31	27	30
eutA	STM2459		117	165	143	127	134	122
accD	STM2366		4066	4741	4620	4578	3664	3982
ypfG	STM2476		87	91	97	81	76	93
hemA	STM1777		3114	3734	3647	3375	3093	3055
flgC	STM1175		1058	1187	1042	1165	856	982
STM0699	STM0699		98	93	96	84	95	82
STM2912	STM2912		166	240	187	194	156	187
ycdC	STM1122		557	737	664	599	547	626
STM4041	STM4041		43	67	49	49	54	40
yoaG	STM1272		23	38	29	31	32	18
STM2195	STM2195		313	385	381	327	323	327
STM1545	STM1545		66	73	56	64	52	62
livK	STM3564		387	555	417	455	367	410
sgaE	STM4388		142	216	207	207	160	145
STM1930	STM1930		51	55	72	65	38	60
STM0238	STM0238		2008	2291	2361	2023	1965	2057
STM1650	STM1650		37	35	41	35	35	33
STM1485	STM1485		327	424	405	362	317	369
hisG	STM2071		832	858	855	821	736	765
mtlD	STM3686		3592	4509	3991	3882	3438	3661
hofB	STM0143		86	105	103	103	77	88
yeaR	STM1271		44	54	59	46	49	47
hycI	STM2845		91	126	101	103	73	113
tatE	STM0632		1066	1078	1382	1238	969	1017
STM1078	STM1078		2700	3495	3172	2914	2692	2886
ycfR	STM1214		182	224	251	220	189	188
STM1874	STM1874		2738	3301	3299	2913	2601	2969
yafC	STM0256		493	586	527	492	463	504
PSLT060.1N	PSLT060.1N		16	26	20	20	17	19
talB	STM0007		49321	51246	54486	49536	45877	45950
ftsB	STM2931		611	727	709	698	573	594
thiL	STM0419		477	398	439	419	376	411
adi	STM4296		362	453	376	372	339	371
yceK	STM1152		406	631	500	476	417	496
STM3100	STM3100		535	617	606	615	489	501
malP	STM3514		3584	3993	3890	3616	3210	3624
queF	STM2968		1567	1761	1767	1683	1480	1482
grxB	STM1165		13819	19281	16071	16083	13446	15100
STM1586	STM1586		380	513	487	457	387	409
lexA	STM4237		12822	14168	15118	12273	13295	12658
STM2494	STM2494		3175	3644	3565	3339	3029	3090
STM0716	STM0716		252	280	269	245	243	241
dnaT	STM4544		842	1009	953	931	803	821
sbmC	STM2061		9417	12211	10963	9981	9816	9759
STM2940	STM2940		418	510	482	458	397	429
glmU	STM3862		4861	5720	5152	5058	4403	4882
fabI	STM1700		5867	6216	6767	6392	5173	5682
znuA	STM1891		869	875	971	969	746	776
misL	STM3757		377	504	464	437	383	402
ecnB	STM4336		1797	2506	2554	2394	1815	2030
STM1740	STM1740		469	505	558	520	403	479
ubiX	STM2356		283	337	320	311	273	273
STM1634	STM1634		9	4	2	3	5	6
rsxE	STM1454		623	556	682	565	615	521
argR	STM3360		1854	2083	2291	2053	1821	1809
yjbR	STM4251		1058	1204	1148	1019	1026	1059
STM0344	STM0344		421	438	418	428	361	381
dgoT	STM3827		124	175	125	143	114	129
ytfM	STM4409		3387	3934	3820	3480	3405	3260
yibF	STM3684		7683	11088	8676	8983	7309	8656
csiE	STM2553		4880	6723	5528	5480	4783	5306
STM4010	STM4010		111	136	124	106	107	124
ptsI	STM2432		33166	38322	36251	35574	29870	32993
yhcK	STM3340		3463	3725	3674	3584	3198	3152
yeeY	STM2069		569	781	655	639	550	634
STM0349	STM0349		124	184	142	150	122	137
ycjX	STM1685		1183	1331	1311	1300	1046	1155
dsbA	STM3997		4852	5191	5515	5395	4224	4645
ybjX	STM0940		3892	3706	4222	3975	3270	3611
STM3121	STM3121		597	656	739	624	579	615
pepP	STM3058		8013	9481	8687	8192	7737	7939
leuX	STM4487		20	24	29	29	19	19
STM0212	STM0212		663	763	797	686	637	704
STM2619	STM2619		6	15	9	10	7	10
STM0951	STM0951		209	287	209	239	197	207
asd	STM3539		7704	8698	8506	8359	6886	7563
yceL	STM1166		229	273	299	264	235	232
uspA	STM3591		60169	86080	68278	65363	63584	65743
mrr	STM4527		1493	1848	1727	1659	1365	1605
sodB	STM1431		31859	40593	43054	35238	34041	35765
ymbA	STM1065		1206	1251	1410	1257	1115	1170
yieF	STM3850		5796	7682	6669	6461	5688	6207
panC	STM0181		814	873	950	907	744	768
acpT	STM3583		557	850	852	738	619	695
miaE	STM4471		937	1016	1012	967	854	895
ycfL	STM1206		965	1017	1065	1000	877	916
STM3828.1N	STM3828.1N		108	115	110	110	105	90
STM4042	STM4042		104	132	146	124	115	109
mnmC	STM2379		1037	1565	1389	1192	1207	1216
STM3262	STM3262		2875	3412	3261	2851	2967	2880
STM1555	STM1555		334	379	345	350	305	314
dapB	STM0064		1092	1269	1292	1201	1031	1110
STM0016	STM0016		10	7	10	8	6	11
yhjK	STM3615		854	1097	1015	970	903	832
dinI	STM1162		263	310	320	280	273	262
rpoE	STM2640		3530	4195	4012	3918	3240	3589
ygiC	STM3188		8069	9262	9162	8529	7793	7914
yehU	STM2159		912	1145	1082	1007	927	931
lgt	STM3002		1310	1668	1645	1486	1258	1478
yebG	STM1882		1450	1592	1591	1445	1371	1424
yfcH	STM2350		1638	2167	1884	1762	1740	1679
yfhD	STM2567		255	313	291	304	229	255
psiF	STM0384		3973	5402	4613	4637	3834	4304
artJ	STM0887		375	482	383	443	317	378
dcuS	STM4304		1009	1191	1160	1072	1047	951
manX	STM1830		43897	46021	50616	42958	43690	41952
deaD	STM3280.S		2789	2706	2996	2768	2575	2460
ygiE	STM3190		1417	1569	1587	1454	1378	1355
[truncated: 2,717 more rows]

## Sheet: Fig 2D
	Log10 (Number of reads) Control DMSO	Log10 (Number of reads) C26
STM1329	1.09108	-0.477121
hilA	3.11238	1.91381
STM4315	2.83527	1.66589
invG	3.48968	2.32222
invF	3.44358	2.28631
STM4257	2.00575	0.845098
iagB	2.65578	1.53572
STM4258	2.23637	1.13566
STM4260	2.63448	1.53148
invE	3.17104	2.12385
invI	2.35411	1.32906
invA	3.23872	2.22185
STM4259	2.39035	1.39794
invH	3.04402	2.04922
ssaS	0.801632	-0.176091
STM4314	1.19498	0.221849
invB	2.78176	1.81068
spaP	2.30678	1.34242
spaN	2.96284	2.01002
sirC	3.51331	2.59843
spaO	2.68335	1.77573
sicA	3.38976	2.51764
invC	3.02064	2.15331
prgI	3.04073	2.18184
ssaI	1.40369	0.564271
prgJ	3.20916	2.37779
iacP	2.44091	1.61278
sipC	4.29901	3.4729
sipB	4.30735	3.48591
sipD	3.38196	2.57634
prgH	3.69349	2.89284
spaQ	1.32222	0.522879
prgK	3.43923	2.677
sipA	3.66994	2.90866
ssaH	1.54407	0.778151
spaR	1.7297	0.985277
sprB	3.17811	2.44509
STM1328	2.64114	1.92942
STM1089	1.76092	1.05436
spaS	2.23888	1.53572
ssaG	1.60566	0.920819
STM4312	1.31527	0.636822
ssaJ	2.12167	1.46736
STM4262	2.57248	1.92082
orgA	2.881	2.23469
STM2420.1n	0.124939	-0.477121
sigE	3.14249	2.52114
STM4191	0.60206	0
lysW	0.425969	-0.176091
hilD	3.98436	3.39375
STM1410	1.53991	0.954243
ugtL	2.32565	1.74036
STM1018	0.124939	-0.477121
sopE2	2.81536	2.25204
sopB	3.6022	3.04205
sifB	1.5563	1.01424
STM4313	0.884607	0.367977
pipB	1.86923	1.3862
STM0560	1.25527	0.778151
sseJ	1.60924	1.14613
STM1698	2.34895	1.88649
avrA	2.95745	2.49877
cadA	4.23174	3.7794
sicP	2.6516	2.233
tdcB	3.70751	3.2938
STM1262	0.221849	-0.176091
STM0972	2.85572	2.44664
flhD	3.48977	3.08183
STM05625	2.70558	2.30678
pagC	3.48539	3.09002
sopD	3.07773	2.68455
ssaK	1.44716	1.06695
orgB	2.98573	2.60061
eutP	1.85126	1.47227
STM0015	0.367977	0
pagD	1.48192	1.10266
STM1841	2.7998	2.42651
sseL	2.42597	2.05308
ydiT	0.845098	0.477121
pyrL	0.801632	0.425969
ssaC	1.89946	1.53991
oadA	0.124939	-0.176091
ssaB	1.22185	0.865301
speF	3.60213	3.25928
proK	0.564271	0.221849
orgC	2.87001	2.53148
STM1056	1.40369	1.07918
dmsB	2.54572	2.21573
PSLT060	0.69897	0.367977
flhC	3.21094	2.88687
STM0314	-0.176091	-0.477121
STM2505	0.669007	0.367977
STM4306	2.96677	2.65418
sseE	1.6163	1.30821
STM4502	2.16534	1.86134
STM4504	1.97004	1.66589
STM4214	0.124939	-0.176091
STM0029	0.669007	0.367977
nrfB	2.73746	2.43457
STM4467	3.45682	3.15675
STM4261	4.09276	3.79426
STM2314	4.47773	4.18073
ssaE	1.3862	1.09108
STM4310	2.01424	1.72428
garK	3.89063	3.5974
STM2138	1.71321	1.41497
ssaD	1.83675	1.55226
ssaR	1.76092	1.47227
STM2245	1.40937	1.13566
eutS	1.87506	1.59476
serT	1.11394	0.845098
ssaM	1.07918	0.801632
ssaL	2.15024	1.87506
STM4508.1N	1.75587	1.48192
STM0721	1.45738	1.18564
STM2574	1.30103	1.02803
STM2452	1.53148	1.26324
STM3690	0.477121	0.221849
STM2315	2.73613	2.46538
STM2139	2.18564	1.91381
yggM	2.85187	2.58168
sptP	3.42417	3.15665
ompF	3.94535	3.67776
narH	3.18977	2.92411
STM2475	2.4523	2.1894
STM1131	4.09777	3.83478
STM05015	0.778151	0.522879
STM1863	0.884607	0.636822
nirD	2.90544	2.63849
STM2740.1N	1.67517	1.40937
ydiL	1.5563	1.30103
STM1330	2.19774	1.93952
STM2741	2.56229	2.30607
citD	0.669007	0.425969
wzb	0.60206	0.367977
stbA	0.778151	0.522879
hypD	3.37371	3.12024
STM05320	2.18279	1.9345
cadB	4.92322	4.67181
caiF	3.38638	3.1403
STM2376	1.05436	0.801632
STM1130	4.195	3.95261
sscB	1.5141	1.27875
ybaM	1.63347	1.39211
STM4466	2.63448	2.39328
STM3254	1.56427	1.32222
tdcA	3.94629	3.70652
STM0727	0.69897	0.477121
nrfA	3.92118	3.68242
ygcY	3.85077	3.61264
STM0715	1.4624	1.23045
asnW	1.14613	0.90309
STM3129	3.38027	3.14983
STM1247	1.70186	1.47712
hypC	2.63178	2.40369
STM4522	1.56031	1.34242
garD	4.35896	4.13332
STM2139.2n	1.04139	0.823909
dsrA	1.51851	1.30103
ydiM	1.20412	0.985277
STM3547.Sc	2.92012	2.69781
PSLT026	2.74663	2.52806
fixX	1.27107	1.05436
dmsA	4.21123	3.9884
STM3548	2.58054	2.36361
STM4535	2.83484	2.61735
dmsC	2.44664	2.22789
STM4316	2.11616	1.89763
dcuB	3.46618	3.24789
cbiA	3.55646	3.34005
metU	1.10266	0.884607
hybA	2.86372	2.64869
ssaT	1.18564	0.970037
eutQ	2.04139	1.82607
cheM	4.50511	4.29089
STM0030	1.19498	0.985277
STM1789	1.14613	0.937852
asrA	3.22427	3.01382
napG	2.90669	2.69402
yjjQ	1.09108	0.884607
kdpF	0.564271	0.367977
STM0275.s	1.29373	1.09108
sscA	1.79934	1.58734
garR	4.44473	4.2343
nrfC	2.3573	2.14613
phsA	3.63384	3.4183
yidF	3.13977	2.93163
STM0100	1.42597	1.22185
fimZ	2.4216	2.21836
STM3138	4.37714	4.17218
STM1128	4.13441	3.9286
STM0334	1.36173	1.15635
STM4465	1.99564	1.79239
fimW	2.37961	2.17706
narG	4.7333	4.52994
yigG	1	0.801632
pqaA	2.06819	1.86923
cspB	3.01326	2.81668
yfdH	1.91381	1.72154
STM1301	2.93534	2.7348
b2145	2.03875	1.84094
pgtE	2.44248	2.24469
fimF	2.347	2.14716
STM4196	1.75841	1.5682
STM3132	3.08279	2.88574
napA	4.35935	4.16136
STM3128	3.13956	2.94316
hypB	3.74723	3.54978
garL	4.54295	4.3474
leuV	0.221849	0
selC	1.42051	1.23045
STM3783	2.95004	2.76042
STM2003	1.92082	1.7297
napH	2.8308	2.64015
STM1245	0	-0.176091
STM1146	3.08039	2.89042
sseD	1.83251	1.64345
STM0020	1.5682	1.38021
hypA	3.08039	2.89098
STM3752	1.52288	1.32906
STM3270	2.57287	2.38561
flgN	3.88672	3.69938
STM0347	0.985277	0.801632
STM1248	3.21766	3.03141
STM0717	1.6163	1.42597
STM2529	2.16732	1.97924
STM0280	1.05436	0.865301
aegA	2.72673	2.54075
motA	3.84716	3.66188
slrP	3.52487	3.33978
ssrB	2.81113	2.626
STM2986.Sc	2.71349	2.5319
yjjI	3.30764	3.122
dcuC	2.3862	2.19957
fumB	3.22488	3.04271
yaiV	1.63009	1.44716
STM1934	3.00874	2.82456
dcuA	4.10301	3.92146
STM1241.1N	1.01424	0.823909
fimC	2.66683	2.48902
STM2530	3.28126	3.10117
fliA	4.25641	4.07472
fimA	4.58966	4.40955
hypO	3.51873	3.33985
STM1833	2.29003	2.11283
proM	0.778151	0.60206
STM05910	1.12494	0.954243
STM2751	0.778151	0.60206
flgM	4.0212	3.84201
STM1129	4.18462	4.0058
rfaY	3.2313	3.0564
STM0557	2.18658	2.00718
STM4305.S	4.08654	3.90651
STM1300	3.29026	3.11316
STM0764	2.01002	1.83251
STM05680	3.13418	2.95872
STM4074	3.869	3.6949
STM1239	2.63178	2.45989
yfeD	3.02681	2.8541
ygcB	3.03046	2.85854
menD	3.66552	3.49201
lpfD	2.77232	2.60025
sfbA	2.78722	2.61525
STM3549	1.97772	1.80391
STM1077	2.30175	2.12818
yqfA	3.47707	3.30298
sthD	1.42051	1.24715
iap	2.96879	2.79888
tnpA_2	1.81291	1.64673
asnT	2.01564	1.84716
ddg	2.05436	1.88461
ackA	3.78793	3.62045
fimI	3.00675	2.8378
STM3123	2.99913	2.83187
sopA	2.82195	2.65418
PSLT040.1N	0.865301	0.69897
STM0327	4.45996	4.29279
ybcI	1.76343	1.60206
pgtP	2.20502	2.04139
nirC	2.23888	2.07555
yehR	1.56427	1.40369
STM1035	1.10266	0.937852
STM0587	0	-0.176091
slyA	3.55417	3.39199
STM3134	4.03817	3.87377
STM0328.s	2.33846	2.17706
nrdD	3.64578	3.48211
STM3216	4.01628	3.85465
fliZ	3.77442	3.61412
sifA	1.81291	1.65321
STM4155	1.46736	1.30103
sdiA	3.79134	3.63039
STM0565	0.522879	0.367977
gltW	1.39794	1.23888
spf	2.40255	2.23972
STM2377	1.64015	1.48192
yijF	2.26166	2.09807
csgF	1.05436	0.884607
yfeC	3.1299	2.9705
hybG	2.16633	2.01143
yaaY	1.36173	1.20412
STM1498	2.40369	2.24221
fljA	2.08039	1.926
STM1243	1.54407	1.39211
STM2822	2.5302	2.36549
STM4073	3.7981	3.6419
STM1552	2.34635	2.19126
STM0294	1.11394	0.954243
dcoC	0	-0.176091
cheR	3.5563	3.40146
STM0031	0.90309	0.753328
pduB	1.54407	1.3862
STM2902	1.98378	1.83463
yfiN	2.50831	2.35475
STM4307	2.46489	2.30892
STM4201	1.10266	0.954243
prpC	2.92342	2.76839
serU	1.94939	1.79472
prpB	2.57634	2.42434
STM3844	2.69897	2.54324
yahN	2.98152	2.82758
hscC	3.18714	3.03369
nagA	4.22719	4.07544
hybB	2.74299	2.59106
gudD	3.69493	3.54258
frdA	4.74091	4.58803
zraP	2.49369	2.34242
STM1499	3.31175	3.15756
phsB	2.81954	2.66181
menG	4.13623	3.98582
STM1614	2.53949	2.38976
torC	3.20385	3.05397
motB	3.61278	3.463
yjbJ	3.81204	3.65922
STM1188	2.62152	2.46933
ygiD	2.6071	2.45687
asrB	2.8226	2.67333
yfbB	2.6149	2.46637
STM2759	2.38021	2.2296
STM2634	1.16633	1.01424
ilvC	4.71743	4.5679
pepE	3.541	3.39058
STM0341	2.02531	1.88081
cspA	3.89702	3.75292
STM04630	0.884607	0.726999
pheR	1.3862	1.23888
pmgI	3.7198	3.57151
pduF	2.15836	2.01002
celA	3.54913	3.40037
STM3793	3.61066	3.46429
pepT	3.90269	3.75442
pduV	1.21307	1.06695
nagC	3.76075	3.61511
tdcC	3.34505	3.19857
pflF	2.89098	2.74246
glnK	0.920819	0.778151
gudT	4.21363	4.06493
pocR	3.63642	3.49015
finP	0.477121	0.30103
tnpA_1	1.5563	1.40937
ydhF	3.51856	3.37211
trpT	0.367977	0.221849
STM2137	1.78056	1.64015
yhjH	3.61794	3.47354
STM1132	3.70811	3.56671
STM1630	0.985277	0.845098
STM05520	3.01801	2.87371
STM3170	1.13566	0.985277
iroN	2.46982	2.32565
yecH	2.38202	2.23721
STM3953	1.12494	0.985277
STM0725	1.64015	1.50515
STM3792	3.21608	3.07372
wcaF	0.564271	0.425969
prpD	2.97604	2.83654
yiaB	1.63682	1.49136
STM0279	1.17609	1.04139
glyU	1.53572	1.39211
STM4503	4.00891	3.87048
STM2374	0.801632	0.669007
oadG	0.778151	0.636822
phsC	3.2071	3.06133
hypE	3.04857	2.90741
fabB	4.00778	3.86648
stfE	0.778151	0.636822
STM2329	1.66276	1.52288
pduA	1.28631	1.14613
STM1042	1.39211	1.24715
rhaD	2.71684	2.57634
STM2708	1.33579	1.19498
STM3271	2.64114	2.50243
STM0809	1.07918	0.937852
sseC	2.52977	2.39387
STM3291	2.7487	2.61101
allP	1.36798	1.23045
STM0724	1.716	1.57978
rbsR	3.26819	3.13055
STM2908	2.12926	1.99417
narK	4.11538	3.9769
hisR	1.5141	1.3862
STM1699	2.08636	1.95101
fliM	3.75202	3.61613
STM0718	1.51851	1.38021
STM05010	3.51388	3.37469
STM3461	3.79356	3.65865
STM3775	3.59835	3.4613
STM0726	2.03208	1.89946
STM2613	0.726999	0.60206
pliC	3.6072	3.4731
ansB	4.73406	4.59721
pagK	2.74455	2.60959
STM4412	2.74896	2.61455
STM0610	0.124939	0
pykA	4.30015	4.16649
STM0305	1.25527	1.13566
fliP	2.86392	2.73078
ppdC	1.28631	1.15635
ymdC	3.22694	3.09272
fucP	2.78509	2.65225
ydiQ	2.01284	1.88081
sugE	2.70899	2.57557
flgK	4.30962	4.17832
ttrC	1.57596	1.44196
tcp	3.91756	3.78507
STM4536	2.65418	2.52375
yhfA	3.35372	3.22185
STM3155	2.84901	2.72043
asnU	2.57864	2.44612
rbsK	3.74676	3.61535
pspE	3.22046	3.08979
celC	2.67394	2.54572
yecA	3.92357	3.79234
STM4044	3.33264	3.20121
STM0032	1.89395	1.76592
STM1382	2.45989	2.33109
nupG	4.14325	4.01202
STM1010	1.9345	1.80391
repA3	2.14819	2.01703
yhiP	4.37871	4.24873
fdhF	3.39235	3.26134
STM2714	1.06695	0.954243
STM4424.S	1.727	1.59843
kdgK	3.25808	3.12775
STM3135	4.03869	3.90934
ptsO	2.60097	2.47276
rhaT	1.66901	1.54407
STM4498	3.01368	2.8863
aspA	5.48719	5.3593
ybgE	2.68544	2.55911
serX	1.94612	1.81954
STM2762	2.49276	2.36922
fimH	2.77183	2.64477
STM1653	2.93869	2.81068
STM0293	2.19957	2.07797
STM0269	1.73772	1.60924
ydeV	3.84962	3.7243
celB	2.92754	2.80209
STM3133	2.72428	2.59916
yiiL	2.60531	2.47953
STM1497	1.35539	1.23045
STM3131	2.12057	1.99564
feoB	3.64088	3.51477
ribB	3.53862	3.41201
STM2702	0.124939	0
repC	3.79484	3.67086
seqA	3.48686	3.36386
msgA	2.40824	2.28405
STM1769	3.23045	3.10551
wcaA	1.95745	1.82823
STM1722a	0.636822	0.522879
STM1250	1.95904	1.83463
fdnI	2.51851	2.3927
argW	1.64998	1.52288
yhbV	2.62805	2.50243
narJ	2.3868	2.26482
yjjW	2.37291	2.24469
ygbF	2.37168	2.24715
STM2901	3.0086	2.88555
iraD	1.87118	1.75077
csgE	0.69897	0.60206
STM3035	1.69607	1.56427
STM1636	1.02803	0.90309
STM1228	2.38798	2.2656
yaiZ	3.28631	3.16256
STM2680	2.78958	2.6687
STM2503	2.36673	2.24386
yajI	2.65896	2.53529
STM1856.1N	2.36424	2.24221
citC	1.82391	1.70186
STM1268	0.564271	0.425969
STM0763.s	3.12134	3.00058
STM2011.1n	2.00718	1.89023
xapR	1.59843	1.47712
STM0296	0.60206	0.477121
STM2707	0.970037	0.845098
STM1381	2.83144	2.70955
STM3580	3.74076	3.61847
yjiH	1.6596	1.53991
STM0342	1.38021	1.25527
STM1940	3.08338	2.96379
yihD	3.54625	3.42613
STM3052	2.32838	2.20862
STM0053	2.72754	2.6071
STM1003	1.44196	1.32222
STM3343	3.36443	3.2437
sitD	2.24715	2.12602
STM1869A	1.14613	1.02803
STM1678	2.89023	2.76888
fdrA	1.96063	1.83885
PSLT042	2.66244	2.54158
yqjB	2.64114	2.5207
STM3911	1.91204	1.79005
STM4039	1.94283	1.82391
yqgD	0.90309	0.778151
glpB	4.42135	4.30099
ygfE	4.0502	3.93271
STM3784	3.2362	3.11904
sanA	3.07954	2.9611
STM0273	1.79472	1.67821
rfaF	3.462	3.34518
csgC	2.08991	1.97313
STM3772	2.47227	2.35411
yfiD	3.78977	3.67096
moaA	3.69607	3.57745
STM2547	2.57403	2.45637
STM1001	2.76293	2.64738
melB	2.69255	2.57403
fliN	2.96079	2.84303
cigR	3.22934	3.1116
STM05225	2.47857	2.36047
traS	3.77388	3.65871
STM4002	4.93831	4.82112
yieE	2.84406	2.72727
STM4302	3.24535	3.12926
valW	1.19498	1.07918
fldA	3.52763	3.41475
PSLT025	2.21307	2.09922
STM0990	2.54941	2.4319
scsD	1.79005	1.67517
fimY	2.02119	1.90849
STM0271	2.17026	2.0569
STM1994	1.59843	1.47712
xapB	1.5682	1.4523
ssrA	2.68693	2.5721
STM2585	3.09459	2.98091
hybE	2.31945	2.20412
rfbX	3.54974	3.43875
rmf	3.56482	3.45337
eutL	2.44974	2.33445
sgbU	1.45738	1.34895
yhaL	3.41686	3.30154
metT	1.48667	1.37414
citD2	1.12494	1.01424
STM2509	1.57978	1.46736
mtfA	4.05693	3.94229
STM1055	2.77646	2.66589
yhbU	2.74663	2.63043
STM3167	3.11871	3.00618
STM4509.S	2.9	2.78722
yfcZ	3.98006	3.86443
napF	4.00382	3.88917
STM4013.S	2.04007	1.92942
STM3841	2.06695	1.95904
glxR	2.233	2.12494
nagB	4.49669	4.38327
STM2011	2.80459	2.69402
STM1126	4.13279	4.01831
STM1621	1.13566	1.02803
yfaX	2.76218	2.64933
araE	2.63882	2.52375
prpE	3.01717	2.90508
nudI	3.03329	2.92064
pgtC	2.9584	2.84798
STM4103	2.57442	2.4629
cspE	4.4717	4.36174
fdhD	2.97985	2.86747
fliO	2.77597	2.66589
STM1839	3.14922	3.03902
STM4552	1.68124	1.5721
idnR	2.64378	2.5336
STM2620	1.82173	1.71321
STM1618	2.40711	2.29958
STM05350	1.93952	1.82607
yhhT	3.0657	2.95489
STM3605	0.920819	0.823909
STM2244	0.985277	0.884607
STM2746	3.3859	3.28073
napC	2.66181	2.55307
STM0801	3.12635	3.01592
STM4534	3.81794	3.70783
wza	1.33579	1.22185
flhB	2.78746	2.67852
STM2198	1.9345	1.82607
fljB	4.36529	4.2567
STM0939	3.1727	3.06458
STM4071	3.24287	3.1345
STM1872	2.71684	2.61208
mppA	3.91401	3.80627
kdgR	3.65292	3.54551
frwC	2.48335	2.37414
ydeJ	2.49369	2.38441
STM2273	2.20412	2.09922
ptpS	2.60853	2.50152
pphB	2.06942	1.96848
yfgJ	2.12602	2.01981
murI	3.27746	3.17212
STM4206	1.68723	1.58358
STM0660	3.38334	3.27746
engB	3.24724	3.14176
yjjP	2.67486	2.5682
STM2528	1.93952	1.83463
STM1147	3.02871	2.9203
rfbJ	3.806	3.70329
PSLT072	2.67486	2.5682
creD	2.79379	2.68753
fliL	3.30821	3.20176
idnD	2.40369	2.29667
STM2740	3.52223	3.41475
rfaI	3.44602	3.34104
ydcX	3.01016	2.90399
STM3141	2.34505	2.23553
STM0948	2.89708	2.79075
STM0409	2.43243	2.3236
rfaD	4.00234	3.89699
fliC	5.87123	5.76575
yhbT	4.09544	3.98923
hdeB	2.4747	2.37168
PSLT024	2.68723	2.58282
STM3460	2.92976	2.82564
ycgR	3.0448	2.94234
hybF	1.96848	1.8653
mobA	2.94645	2.84032
stjC	1.3862	1.27875
yccX	2.2757	2.17221
bcsF	1.29373	1.19498
STM1939	2.44352	2.34176
STM2765	1.65321	1.54407
pipB2	2.95069	2.84962
caiC	2.00575	1.9049
tqsA	2.2296	2.1271
aer	3.59524	3.49001
STM0331	1.66589	1.56031
STM2590	1.29373	1.19498
zur	3.28443	3.18089
talC	3.2398	3.1345
STM4200	1.73507	1.63347
STM2950	3.39823	3.29122
STM1697	2.76987	2.66745
STM1002	2.40083	2.29667
sspA	3.8254	3.72318
glpC	4.30491	4.20004
modA	3.15886	3.05487
STM4351	3.35064	3.24887
STM3528	2.89597	2.79286
sinR	2.39152	2.29226
STM2446	3.69563	3.59336
STM0538	2.3483	2.24633
ppiC	3.10608	3.0026
STM1941	1.79934	1.69607
yhhS	2.94151	2.83906
STM4070	1.55226	1.44716
yqjC	4.03816	3.93782
serS	4.31977	4.21781
yohC	2.42051	2.31387
ysaA	3.38709	3.28323
STM1615	2.38501	2.28481
copR	2.71656	2.61419
cdd	3.2413	3.13967
ynaI	2.86273	2.76243
ybfM	3.69952	3.59799
ybjM	2.85085	2.74896
cydA	4.25588	4.15515
idnK	2.75205	2.65289
bioD	3.62784	3.52707
cybC	3.8264	3.72803
manC	1.80844	1.7104
hsdR	4.11843	4.01735
dinG	3.48986	3.39076
melA	3.34163	3.23947
STM0835	2.35984	2.26007
ybaZ	2.69781	2.59696
STM0411	3.28043	3.18032
sseI	2.11394	2.01842
cobC	2.75282	2.6516
stfG	1.31527	1.22185
yciN	2.82499	2.72455
STM2614	2.83948	2.73957
pipD	3.52772	3.42867
greB	3.12429	3.02667
stcA	2.19312	2.09225
dsdA	3.12818	3.02544
yfeN	1.4523	1.35539
ygfY	2.93869	2.83948
nanT	4.77035	4.67017
STM4419	3.04428	2.94382
galR	3.53525	3.43483
STM4510	2.26639	2.16633
yigN	3.27045	3.1727
STM3771	2.53403	2.43404
ydjM	2.07797	1.98076
sfsA	3.36443	3.26521
leuP	1.50965	1.42051
bfd	1.70472	1.60566
yjeJ	2.31457	2.21661
yhcO	3.37064	3.2713
ptsA	3.55271	3.45266
yhjW	3.10163	3.00303
spvR	1.58734	1.49601
STM3820	2.96973	2.87235
hns	4.85285	4.75734
ydiH	3.31646	3.2188
pduO	1.50515	1.39794
ydcY	2.53908	2.43986
STM2534	2.07797	1.98076
STM1551.1n	2.12818	2.02938
STM3779	1.91558	1.81513
STM4077	4.19008	4.09462
caiD	1.97924	1.88461
ogt	3.1426	3.04389
nrfD	2.06695	1.96536
cbiO	2.89616	2.80072
yfcC	2.60025	2.50152
fdnH	2.40937	2.31246
yncJ	1.3862	1.28631
yihE	3.51645	3.42117
yeiH	3.33041	3.23291
csrA	4.37151	4.27602
csgG	1.94118	1.84716
rfbV	3.63222	3.53916
ygfX	3.31323	3.21608
STM0539	2.08754	1.9927
nanA	5.2051	5.10833
fhuD	1.75841	1.66276
STM2281	3.60184	3.50565
STM0052	2.45687	2.36236
STM3118	2.74194	2.64836
STM3532	2.51277	2.41719
ompW	3.94942	3.85175
ynfA	1.91027	1.81291
STM2610	2.7796	2.68455
rhtC	2.5832	2.48667
yhbS	3.7392	3.64025
copS	2.51983	2.42705
STM0672	2.54033	2.44404
cpdB	4.01771	3.92285
csgA	1.89763	1.79704
envR	1.20412	1.11394
STM2242	0.69897	0.60206
fliB	3.65463	3.56046
STM2508	1.9971	1.90128
spvD	1.41497	1.31527
STM1866	2.85733	2.76218
STM3941	1.19498	1.10266
STM0651	1.98227	1.88649
narQ	2.70529	2.60853
STM1804.S	4.26958	4.1739
yidQ	3.02789	2.93247
STM0654	3.1894	3.0919
asrC	2.86392	2.77183
STM4537	2.69226	2.59988
trg	3.72545	3.63161
STM3154	3.3459	3.25358
lpfE	1.95424	1.85934
STM0551	1.8653	1.77085
STM1854	2.36922	2.27646
STM1011	0.90309	0.801632
csdA	3.01396	2.9203
zapC	2.85105	2.75866
nudK	2.67943	2.58696
yhhM	2.17026	2.07555
STM1613	1.84094	1.7456
STM4079.S	3.54679	3.45581
STM0930	3.28353	3.19126
yidE	3.59021	3.49582
yjgK	2.62975	2.5336
ssaN	2.49276	2.40197
uvrY	3.66489	3.57148
STM1050	1.90309	1.80844
STM3117	1.94283	1.85126
STM0325	1.93112	1.83885
pldA	3.65741	3.56423
idnT	2.90091	2.80708
fliI	3.39858	3.30428
STM0810	1.94118	1.84716
STM2345	3.32049	3.22669
rfaJ	3.2941	3.20321
ttrS	3.84543	3.75218
yjcB	1.92428	1.82607
sfbB	2.39794	2.30535
STM2800	3.40013	3.3065
yciI	2.98588	2.89247
STM1388	2.44091	2.347
ppdD	1.52288	1.43136
nlpI	4.63386	4.54165
srlR	3.63333	3.54066
STM2742	2.74325	2.65546
STM2343	3.71531	3.61759
yobF	3.84248	3.75179
STM0947	2.66994	2.57634
rhuM	3.39736	3.30542
STM4212	1.7456	1.65642
STM1284	4.08749	3.99534
flgJ	3.40117	3.30949
STM1053	1.78056	1.68124
nusB	3.34157	3.25447
STM1006	1.46736	1.38021
STM2006	1.16633	1.06695
tusA	2.62118	2.53063
yccF	2.13988	2.04663
metA	2.66213	2.57093
STM1823	2.64246	2.55307
napD	2.80209	2.70899
rfc	3.23696	3.14809
STM3651	2.90128	2.81068
STM2699	1.26324	1.17609
yciT	3.12743	3.0365
rbsB	4.35166	4.26263
STM2600	2.32565	2.23215
ybbB	3.29958	3.20799
STM4497	2.86233	2.77379
tdcD	2.67547	2.58508
yjhP	3.32456	3.2341
nepI	2.1271	2.03342
STM1541	3.35895	3.26905
STM3834	3.53828	3.44685
selB	3.57814	3.487
foxA	2.42215	2.33176
STM4140	1.28631	1.19498
fixA	1.9345	1.8451
phnU	1.6596	1.5721
fliD	4.43587	4.34731
STM3038	3.27262	3.18203
fruR	3.50465	3.41464
STM0762	2.71878	2.62975
flgI	3.44814	3.35838
selA	3.67006	3.57872
STM2237	1.12494	1.04139
pgtB	2.89542	2.80754
crp	4.29971	4.21129
ygdQ	2.91009	2.82151
STM3156	2.92788	2.84198
yqiA	3.02612	2.93785
znuC	2.76268	2.67333
narP	2.80956	2.72099
STM1619	2.25042	2.16237
STM2332	3.00945	2.92203
ydgC	1.76592	1.67821
yadE	2.56859	2.48192
STM3079.S	2.07676	1.98975
yadI	2.72997	2.63949
STM3735	3.57971	3.49127
thiK	2.79611	2.70955
barA	3.41095	3.32325
flgH	3.46805	3.38099
srfC	3.68296	3.59491
rhaR	2.82195	2.73346
yceO	1.23888	1.14613
STM1210	3.73941	3.65099
traT	4.40825	4.31986
STM4443	2.51808	2.42867
yjdL	2.67547	2.58846
STM2633.S	1.83251	1.74299
STM3604	4.14431	4.05595
STM1829	2.3075	2.22185
phoQ	3.60606	3.51957
STM2602	1.97467	1.89023
trpS2	2.34242	2.25848
yeeA	3.38178	3.29513
thrS	4.71442	4.62822
yaoF	2.90866	2.8226
stdB	2.04271	1.95585
ttrR	2.79402	2.70785
STM1133	4.44609	4.36203
STM3945	2.1346	2.0518
ygdH	4.50067	4.41396
yafE	3.01981	2.93366
STM4423	2.04663	1.95904
dapA	3.67345	3.58865
STM1551	1.97772	1.89395
STM1896	1.13566	1.04139
ydfH	3.14602	3.06158
STM1028	1.62668	1.54407
malS	2.63009	2.54365
STM2743	2.93129	2.85003
narX	2.90309	2.81823
STM3720	2.44248	2.35603
STM0391	3.05321	2.9663
napB	2.70729	2.62152
thrW	2.10834	2.01981
valU	0.753328	0.669007
ynaF	4.42301	4.33619
yhhL	2.16928	2.08039
yrdD	3.15866	3.07335
pefB	1.04139	0.954243
yjbD	3.3298	3.24362
STM1547	2.63849	2.55388
yfaW	3.31401	3.229
STM4080	3.91335	3.83005
wecE	3.45484	3.37033
cysG	3.42352	3.33753
hycH	1.64673	1.56427
torD	2.96614	2.88423
fliQ	1.64345	1.56031
mutY	2.96095	2.87776
STM1263	2.89023	2.80731
ssaV	2.10037	2.01424
celD	2.78176	2.69926
STM4076	3.49453	3.41038
STM4571	2.3496	2.2656
STM0571	3.16781	3.08446
yfiR	2.36673	2.28556
STM3050	3.60956	3.52522
fimD	3.02599	2.94283
yeeN	3.33539	3.25326
STM0239	2.68034	2.59733
cbiN	2.21924	2.13566
STM3516	2.93618	2.85248
STM3782	3.12233	3.03862
STM1252	2.32634	2.24304
cheY	3.46409	3.3816
hybD	2.727	2.64509
pipA	2.45687	2.37352
treB	2.85612	2.77183
nagD	3.12123	3.03955
yfdC	3.04818	2.96395
fliJ	3.26709	3.18384
cdaR	4.22665	4.14189
STM0869	2.24961	2.16732
yhhW	2.86825	2.78485
ycaJ	3.59277	3.50916
hydH	3.42537	3.34295
gloB	2.90291	2.8226
lrhA	3.16761	3.08695
STM0770	1.82173	1.74036
ydbL	2.25608	2.17513
STM0014	1.95904	1.88271
cbiT	2.46489	2.38202
tag	3.02572	2.9458
yhdJ	2.45586	2.37658
ysdB	0.367977	0.30103
epd	3.7615	3.67928
STM1082	2.77912	2.69665
STM1786	1.5006	1.41497
STM2840	2.42325	2.3411
STM3085	1.84303	1.76343
STM3020	2.75992	2.67882
STM3198	1.727	1.64673
stdA	2.03743	1.95585
ycdY	3.10585	3.02585
hemX	3.68696	3.6067
STM1026	2.42759	2.347
STM0159	3.60781	3.5308
metY	2.20412	2.1271
STM3845	2.87679	2.80209
trxA	4.27158	4.19239
adrA	2.82909	2.74612
rpmC	3.54158	3.46374
srlA	3.72534	3.64457
rimJ	3.6974	3.61637
STM2210	1.53991	1.45738
cobD	2.95166	2.87157
STM4472	1.81291	1.73772
STM2923	1.67517	1.59476
STM2584	2.84448	2.76913
STM2231	0.669007	0.60206
STM1255	3.47606	3.3955
cutF	3.09026	3.00874
STM4433	1.95263	1.87313
STM3251	3.29373	3.21325
STM3907	2.32702	2.24551
prfH	2.02938	1.95263
araH	2.65257	2.57015
ydcZ	2.53824	2.45839
yfbE	3.37401	3.2941
pdxH	2.93146	2.85167
STM0028.1n	1.32906	1.24715
ffh	3.92283	3.84423
dacB	3.09424	3.01466
rhoL	3.51099	3.43195
ydgI	2.20683	2.13033
tsaC	3.00231	2.92531
yieN	3.54884	3.46889
ttrB	1.89763	1.81513
rumA	3.70649	3.6272
gmk	3.30435	3.22583
mipA	4.09878	4.01957
STM2156A	1.76592	1.6902
STM0345	1.97772	1.9049
eutT	1.85532	1.77815
alkB	2.79796	2.71767
citC2	1.75841	1.67821
ydaO	2.86806	2.79099
osmB	3.59981	3.52009
PSLT043	3.77687	3.69845
smpB	3.20674	3.12797
STM1533	2.91978	2.84386
sufE	2.44143	2.36424
envE	2.30892	2.23045
rbfA	3.48766	3.41224
STM2767	3.70669	3.63286
STM3122	3.26261	3.18431
nikR	2.71795	2.63849
malT	4.52477	4.44616
yiiU	4.29089	4.21203
rhlB	3.62083	3.54332
yhcC	2.4708	2.39152
pduK	1.44196	1.36798
yafJ	3.08147	3.00418
STM0765	0.845098	0.778151
yhaO	2.28103	2.2014
yqaE	2.8055	2.72673
STM4545	2.46933	2.39211
yhfC	2.2974	2.21836
gutM	3.05257	2.97467
STM3404	3.9958	3.91822
yjcE	3.28451	3.2062
STM2694	1.84716	1.76839
spvA	2.79402	2.716
STM3736	2.49323	2.41553
galT	3.5051	3.42374
nagE	4.74827	4.66941
STM0346	1.15635	1.07918
STM3794	2.91009	2.8323
STM0350.S	1.94448	1.86332
STM3152	3.22063	3.14457
mgtC	1.47227	1.39211
clpS	3.67317	3.59509
bcfG	1.76343	1.68124
ydhI	1.87313	1.79239
yheV	2.96347	2.88611
STM4078	4.48357	4.40764
traA	1.32906	1.25527
yabB	3.38911	3.31225
STM2749	1.23045	1.15635
purA	4.2049	4.12815
dppA	4.65633	4.57926
dcuR	3.21836	3.14009
yjiE	2.3868	2.31175
pefD	1.96536	1.88461
xni	2.70785	2.63144
ptsP	3.93568	3.85902
ptxA	1.88461	1.80844
STM3012	3.08991	3.01256
yoaB	3.29403	3.21827
fur	3.765	3.68966
STM1813	3.04689	2.97467
traD	2.3784	2.30535
STM4192	2.81513	2.74141
STM4464	2.48525	2.40654
cytR	3.57399	3.49882
yhcN	2.73533	2.65992
cirA	2.18374	2.10608
lipA	3.63104	3.5559
yqjA	3.0866	3.01157
traM	1.97004	1.89946
yacC	2.71517	2.63982
STM2942	2.57171	2.49601
yidR	2.75916	2.68485
STM0723	1.34242	1.27107
torS	2.69343	2.61875
exbD	2.48714	2.40881
STM4495	4.06341	3.99029
yifA	3.13386	3.05931
PSLT094.1N	1.64673	1.57596
aroE	3.23494	3.16047
ychP	2.97159	2.89524
STM3527	3.38578	3.30949
STM4075	3.43254	3.35832
htrB	2.99899	2.92566
ybiB	3.18902	3.11294
STM1664	2.39852	2.32153
gutQ	3.35372	3.27631
yhdH	3.53386	3.45692
yffB	2.97482	2.90182
STM4199	1.75333	1.68723
STM1860	2.01564	1.94118
STM4217	0.985277	0.90309
pduL	1.5563	1.48667
yciM	3.06446	2.99123
STM0457	2.60459	2.52763
araB	2.33779	2.26087
katG	4.20579	4.13071
STM1861	1.10266	1.02803
galK	3.62308	3.54617
repA2	3.51135	3.43717
STM4169	3.40586	3.33345
PSLT065	0.90309	0.845098
yfiA	5.42264	5.3479
ssaU	1.75333	1.68124
agp	4.19187	4.11626
STM1632	1.36798	1.29373
ydgH	3.59926	3.52737
yibK	3.30643	3.23147
yigM	1.94448	1.87506
STM1276	2.70672	2.63246
STM0333	2.44457	2.37291
birA	3.09784	3.02626
rhtB	2.37107	2.29813
pduG	1.70186	1.62668
potE	2.44404	2.36798
flgA	3.59652	3.52305
STM0164	3.55903	3.48539
dgt	3.09424	3.02202
STM4284	2.79911	2.727
dinF	3.02435	2.9515
STM3678	2.86962	2.79634
modF	3.28285	3.21014
gst	4.08811	4.01498
STM4488	1.53148	1.4523
rfaB	3.4066	3.33499
hupA	5.01735	4.94487
STM3863	2.28179	2.20952
orfX	3.07628	3.00532
mutH	2.91009	2.8378
tdk	3.02091	2.94923
yifL	3.05843	2.98782
STM1029	1.13566	1.05436
yfhC	2.75866	2.68514
yhjJ	3.18298	3.11305
STM2575	2.27646	2.20772
PSLT050.1N	2.92359	2.85065
bcfD	2.14716	2.07676
nadE	3.86118	3.79005
yhdU	2.71656	2.64771
STM0335	1.47712	1.40369
yahO	3.89632	3.82478
PSLT071	2.24304	2.17026
STM4203	0.801632	0.753328
pmrD	2.92908	2.85814
galS	3.21316	3.14124
gmhA	3.54646	3.47519
rnhA	2.41996	2.35154
trkD	3.30435	3.233
udp	4.11464	4.04171
STM0983	2.39967	2.32565
ivbL	2.49183	2.41775
yfiO	3.41913	3.34934
stcC	1.89395	1.81954
ispH	3.48068	3.40937
STM1256	2.47276	2.40426
STM1253	2.84052	2.76864
icc	3.69659	3.625
murB	3.11115	3.03955
STM0288	1.63347	1.56427
STM0857	2.23045	2.15937
rfbN	3.37463	3.30571
STM1025	2.4824	2.41386
yhhY	2.60602	2.5336
fliR	2.27339	2.2014
ygiH	3.32974	3.25688
ybiI	2.86233	2.78982
STM2238	3.62849	3.56126
citT	2.08754	2.01284
grxA	3.07335	3.00346
ycdX	3.33899	3.26873
tldD	3.61881	3.54704
pckA	5.10747	5.03744
STM1827.S	2.43297	2.36298
STM2406	3.37579	3.30557
STM0033	2.42921	2.36047
ompD	5.5541	5.4826
frwD	2.35793	2.2878
ybeV	2.04007	1.97159
glk	3.57144	3.50129
speG	3.46761	3.39753
STM4032.2N	2.24797	2.17513
yhjS	3.55727	3.48662
pgpA	2.57749	2.50741
rfaC	3.17192	3.10358
rfbU	3.52934	3.4626
stcB	0.726999	0.669007
STM4490	3.66804	3.59846
STM3191	2.52849	2.45788
tyrT	2.16137	2.09108
rfaZ	3.0564	2.98945
hutC	3.11804	3.04676
STM2573	2.20772	2.13883
purU	3.37937	3.31076
yqaB	3.33251	3.26293
STM2336	3.08326	3.01284
rfbM	3.69938	3.63266
STM1380	2.28556	2.21836
PSLT050.2N	2.81158	2.7422
STM0612	1.63347	1.5682
STM0458	2.26007	2.19033
cybB	2.91522	2.84798
STM0611	2.44457	2.37414
lolA	3.71116	3.64237
STM0201	2.41553	2.34439
cbiB	2.56859	2.50152
flgG	3.82097	3.75266
alaX	0.985277	0.920819
yfcM	2.63682	2.56937
ydiA	3.28065	3.21183
lolB	2.98121	2.91417
PSLT020.1N	1.67821	1.60924
yihG	2.33978	2.27416
yjeI	4.00163	3.93252
iroB	2.1894	2.11727
yhdA	3.29863	3.23104
STM1490	2.31457	2.24797
STM1583	3.5895	3.52184
STM2335	3.6071	3.53903
STM2635	1.68425	1.6163
idnO	2.30248	2.23637
yehS	2.79495	2.72781
yhiH	3.4054	3.33566
STM1266	2.88799	2.82173
STM0270	2.21219	2.14406
STM3136	3.63905	3.57062
sufB	3.34766	3.28012
xseB	3.15219	3.086
gcvT	4.53411	4.46663
cheB	3.3723	3.30528
srfA	3.26936	3.2034
mobB	2.82866	2.75916
lpxD	3.90372	3.83679
yhiR	3.17628	3.10913
STM1668	0.884607	0.823909
yfiE	2.63515	2.56859
STM0225	4.29262	4.22731
slyD	4.17976	4.11316
wecD	3.08955	3.02146
aroM	3.18865	3.12167
yheO	3.1403	3.07603
lipB	2.78911	2.72428
ldcA	2.84323	2.77743
alaW	1.13566	1.06695
STM1733	2.51099	2.44509
yjgD	3.72499	3.65734
torT	2.51277	2.44664
STM05645	1.82391	1.75587
yeeZ	3.49103	3.42406
STM4157	2.64477	2.58054
yeiU	3.14675	3.08123
STM1556	2.59843	2.53275
yieO	2.8488	2.7808
flgF	3.86927	3.80357
deoR	2.77767	2.71209
rpsQ	4.00389	3.93885
cheZ	3.78904	3.72211
STM4068	2.95521	2.88818
ubiE	3.6872	3.62173
yjfQ	3.02394	2.95681
PSLT002	2.60278	2.53487
gatY	2.63043	2.56624
STM1869	1.23888	1.17609
ybgT	2.47276	2.40426
yfhL	2.07065	2.00432
phoE	2.17513	2.10947
STM3025	2.11283	2.04271
STM3754	2.63043	2.56427
STM05020	2.90435	2.83948
STM3362	2.99402	2.92857
STM0438	2.39211	2.33041
yjgM	2.43083	2.36424
yehV	2.88005	2.81403
flhE	2.50786	2.44143
STM3906	2.42106	2.35793
STM0155	1.77085	1.70472
STM0258	3.43067	3.36443
STM0954	1.57596	1.5141
STM2943	2.64147	2.57634
ybaN	2.05308	1.98975
yjfJ	1.58734	1.52288
STM1665	2.29373	2.22531
yaeJ	2.45484	2.38917
ygdP	3.8602	3.79398
fliT	3.33666	3.27377
hsdS	2.90327	2.84094
pheA	3.37273	3.30856
ybaX	2.72099	2.65706
udg	3.00647	2.94333
STM2748	2.52591	2.4614
traJ	0.60206	0.522879
csrB	5.68578	5.61964
STM2747	2.9	2.83822
rtcB	2.724	2.65928
fliH	3.58546	3.5207
yifZ	2.05817	1.9927
ydgT	2.47129	2.4105
STM1534	2.42488	2.36424
pduX	2.59513	2.52934
ssaP	1.4624	1.39794
ftsA	3.843	3.77808
PSLT020	1.39794	1.32906
ybiP	2.46439	2.4014
yneG	2.22703	2.16336
modE	3.17725	3.11283
ybiJ	2.58508	2.52114
ycfQ	3.42548	3.3611
STM3021	2.01424	1.94939
STM2059	4.00205	3.93854
sspB	3.23963	3.17513
STM1811	2.92651	2.86233
deoC	3.60756	3.54353
spvC	1.83037	1.77085
sapA	3.15836	3.09598
STM2955.S	2.78509	2.72346
STM1760	3.0216	2.95761
arcA	4.31254	4.24856
ilvN	2.35089	2.28855
STM2492	2.44819	2.38322
STM1169	3.45225	3.3862
cyaA	4.00145	3.93797
bamE	3.62829	3.56396
STM1616	2.2952	2.22874
STM1785	2.83315	2.77061
yfeH	2.81757	2.75409
mgsA	3.85886	3.79335
cyaY	3.33912	3.275
truB	3.46598	3.40404
STM1020	1.89395	1.83463
cysZ	2.64706	2.58471
STM1554	3.07469	3.01508
yqjD	3.97211	3.90911
STM0987	2.12602	2.05817
rprA	1.29373	1.23888
yiaE	3.53381	3.46997
cutA	2.51939	2.45889
eutH	2.55267	2.48902
nanE	4.08354	4.02109
STM3940	1.23045	1.16633
STM2239	1.30103	1.23888
mgrB	2.76962	2.70586
STM1868A	2.34505	2.28179
ais	2.8945	2.83123
yfbS	3.28458	3.21993
stdC	1.13566	1.06695
STM04985	1.4624	1.39794
glrK	2.97035	2.90938
ydiO	2.57634	2.51455
solA	3.28307	3.22011
STM1633	2.02938	1.97004
pheV	1.72428	1.66276
mliC	2.60206	2.53824
STM3791	3.07176	3.00931
STM1043	2.97681	2.9168
rlmE	3.93298	3.87188
ribA	3.52621	3.46439
ubiG	3.20557	3.14478
STM1755	2.74845	2.68872
STM2651	4.01762	3.95639
yfbT	3.56522	3.50183
sthE	2.09807	2.0361
STM1548.s	2.56229	2.5006
ulaA	4.38672	4.32084
ppnK	2.92805	2.8655
lppB	2.10037	2.04532
STM0098	1.88461	1.81954
STM3030	2.54941	2.49089
yddE	3.07311	3.01213
galE	3.64141	3.57646
acpP	4.41469	4.35509
trbD	1.35539	1.28631
umuD	2.51366	2.45484
xerC	3.20638	3.14509
STM4156	1.19498	1.13566
STM2344	3.1878	3.12068
fdnG	3.12222	3.06007
STM1005	3.30935	3.24961
STM0989	3.5508	3.48638
pefA	2.81998	2.75967
yqgB	1.72154	1.6596
entC	1.87118	1.80391
STM1041	2.76067	2.69868
ybdD	3.15957	3.09784
STM4442	1.91381	1.85126
mig-3	1.69314	1.63347
yaeD	3.01884	2.95617
STM3454	2.77159	2.71321
STM3153	3.06045	3.0013
glxK	2.2313	2.17124
cysS	3.49257	3.4335
ygjR	3.93342	3.87282
ybgF	3.80159	3.74341
dgoA	2.53318	2.47373
kdpB	1.96848	1.90669
nrfG	2.04402	1.98227
STM3075	1.97772	1.91733
wzxE	2.87468	2.81646
nei	3.11716	3.05767
yoaE	3.17124	3.11238
nth	2.834	2.77525
thiG	2.92531	2.86332
ydhM	2.53275	2.47178
ybdH	2.82195	2.76042
ygiX	2.32634	2.26482
STM1933	2.25527	2.1959
yhbY	3.35327	3.29549
STM2361	3.89787	3.83828
hemH	2.99986	2.93935
menF	2.91027	2.85065
ycdZ	2.80368	2.74481
yeaG	4.74974	4.68991
yihR	2.4105	2.34895
tonB	2.22011	2.15836
ydiZ	3.00504	2.9458
STM4186	1.75841	1.70472
STM0531	1.27107	1.21307
apaG	2.91293	2.85491
dps	4.99291	4.93399
sseG	1.39794	1.34242
yecS	2.77403	2.71572
STM4215	0.90309	0.845098
STM2903	1.7877	1.73239
yicN	2.55751	2.49785
yghW	2.05308	1.99417
STM05615	3.10106	3.04087
hsdM	3.20638	3.14757
yccK	2.51851	2.4634
macA	2.89799	2.84032
aaeB	2.5047	2.44509
rfbK	3.76418	3.7078
yaiA	3.27362	3.21617
sohB	3.24204	3.18403
trbE	1.33579	1.27875
fabZ	3.3831	3.32634
syd	2.71905	2.66087
STM4596	2.89023	2.83166
yhcH	4.21874	4.16106
ycgM	3.34564	3.28735
STM4574	2.4614	2.40312
rfbP	3.52986	3.47178
STM06000	1.70472	1.65321
gldA	3.91589	3.85402
STM3696	2.60423	2.54736
ygaC	2.63246	2.57326
STM1030	1.6721	1.61278
STM2275	2.16237	2.10721
STM3806	2.17221	2.11171
sinH	1.56031	1.5006
yjjX	2.46637	2.4054
yigB	2.91978	2.86114
tyrR	3.69005	3.63056
viaA	3.04637	2.98915
aidB	3.74868	3.68839
hydG	3.44368	3.38584
tsx	4.07677	4.01996
STM1390	2.61455	2.5567
ygfZ	3.84868	3.79075
flgE	4.40162	4.34479
malK	3.33116	3.27269
phoP	4.00322	3.94489
virK	2.94792	2.89376
STM1127	3.09679	3.03981
yjbG	1.36173	1.29373
wcaD	1.53148	1.47227
ychK	3.33872	3.28209
cadC	3.00532	2.95004
STM1868.1N	1.66276	1.60566
sufA	2.96426	2.90472
caiE	1.96692	1.90669
fepA	2.52027	2.45939
focA	3.4628	3.4058
STM3126	2.68664	2.62771
STM3774	3.13108	3.07274
yhhX	3.37322	3.31485
xthA	3.37082	3.31443
yeaO	2.75307	2.69373
STM1741	2.83611	2.77767
citG	2.20321	2.14197
fixC	1.98227	1.92771
tehA	2.47227	2.41553
ygcF	3.37749	3.32105
vacJ	3.38093	3.32353
dpiA	2.20952	2.15534
yhcB	3.82808	3.76967
argA	2.80163	2.74507
yhaH	3.0583	2.99971
STM0326	1.26324	1.20412
sulA	3.26071	3.20412
STM0722	1.14613	1.09108
ribH	2.95729	2.89927
STM3663	3.38638	3.32933
STM3334	3.54316	3.48648
kduD	2.40025	2.34242
STM0363	2.57634	2.52114
fepE	2.92771	2.87138
yccR	2.82151	2.76318
STM2722	0.69897	0.636822
STM2911	1.90309	1.84716
rsmD	2.49415	2.43881
mlc	3.56671	3.51108
minC	3.17065	3.11594
STM2599	3.2611	3.20403
srgB	2.24055	2.18374
cbiK	3.03729	2.98061
STM4575	2.1959	2.14093
STM4441	2.20049	2.14301
acrD	2.97143	2.91487
STM0211	4.29424	4.23758
STM0050	2.76765	2.71209
fkpA	3.97319	3.91908
STM0854	1.27107	1.22185
sapD	3.08422	3.02938
galU	3.9192	3.86487
yegW	2.97205	2.91716
STM4417	3.15188	3.09853
yebW	1.6596	1.60206
gcvR	3.21254	3.15766
rfaK	3.31911	3.2667
STM0084	2.2656	2.21219
STM4372	1.59106	1.54407
rpiA	3.83544	3.78164
STM2697	2.14093	2.08636
yjaB	3.42521	3.36872
STM0567	3.21713	3.16237
STM3258	2.0518	1.99123
STM1575	2.73213	2.67791
rfbF	4.06995	4.01781
yqjH	2.02119	1.96692
STM4097	2.14509	2.09225
sodC	4.05069	3.99556
djlA	3.04467	2.989
copA	3.75851	3.7022
ydiV	2.11059	2.0569
yfcL	2.58696	2.53445
STM2686	3.02721	2.97081
STM1309	2.69138	2.63548
PSLT046	3.91441	3.86138
pssA	3.63276	3.57948
trkH	3.07809	3.0249
msyB	3.42889	3.37352
ybcJ	2.42106	2.36922
gntR	3.34863	3.29329
dsrB	2.40767	2.35347
bcfE	1.58734	1.53572
yqjE	3.8259	3.7712
orf6	3.57031	3.5175
yedA	2.07311	2.01703
trbC	1.98677	1.93112
ybaP	2.73904	2.68485
STM3657	2.50424	2.44974
STM1045	2.27339	2.21836
ftsN	3.08624	3.03302
pntA	3.77602	3.72277
STM3948	3.22531	3.17124
stjB	2.43083	2.37597
orn	3.22608	3.17143
STM1503	3.69566	3.64309
ybiR	2.37352	2.31945
rplP	4.39124	4.33949
dcoB	1.36173	1.31527
ybfN	2.74767	2.69343
STM2545	3.22237	3.17026
hemB	3.63461	3.58123
STM3944	1.88461	1.83251
leuZ	1.16633	1.11394
fdhE	3.62214	3.56918
umuC	3.11003	3.055
flgB	3.3822	3.33014
hemD	3.25575	3.20049
fhuA	2.85431	2.79934
cbiQ	2.72043	2.66589
pcm	3.16534	3.11137
yhjY	2.69723	2.64378
murC	3.90046	3.84739
hemL	3.551	3.4978
STM2821	2.24961	2.19682
fieF	3.25382	3.20076
cysQ	3.71656	3.66118
STM4501	2.69548	2.64213
STM0867	2.87216	2.81932
yccJ	3.91206	3.85932
stpA	3.12915	3.0764
ddl	3.80371	3.75051
PSLT036	1.91027	1.85532
STM2823	2.20862	2.15432
STM3256	1.70757	1.65321
STM4420	2.81491	2.76067
ybjT	2.86134	2.80889
STM3127	2.96552	2.91311
STM3770	2.56269	2.51055
STM2938	2.5563	2.50288
stiA	2.01564	1.96379
STM4195	2.41664	2.36298
cheW	3.85333	3.79817
sbmA	2.86392	2.81158
mazG	3.23721	3.18601
yadB	2.66181	2.60995
STM3120	2.71517	2.66181
ydhJ	2.21219	2.16336
nhoA	2.62394	2.57093
yohK	2.58771	2.53572
pduW	2.03476	1.98528
gloA	3.6494	3.59689
ycfF	3.37967	3.3277
rof	3.33965	3.2878
glnB	3.14788	3.09552
nadD	2.73825	2.68634
glpA	4.84683	4.79238
yghA	4.18097	4.1287
STM1637	1.42597	1.37414
blc	3.40031	3.3459
phoL	3.8542	3.80293
ybaE	3.04179	2.98811
dsdX	2.38382	2.32838
ksgA	3.42472	3.37273
pflD	3.40869	3.35603
STM0479	3.09178	3.04007
cbpA	3.72534	3.67311
yafV	3.20889	3.15756
yeaJ	2.91222	2.86253
fmt	3.59314	3.54287
STM4033	2.44716	2.3991
tatC	3.09178	3.04113
ybhL	3.97254	3.92082
yijD	3.12352	3.07102
ycaQ	2.73213	2.68275
STM4253	2.04663	1.99417
rfbG	4.18058	4.13178
STM4449	2.48996	2.44038
STM1532	2.36549	2.31527
STM1097	2.66527	2.61455
STM1021	2.32222	2.27107
aroH	2.88611	2.83527
cbiJ	2.87986	2.82952
yebK	3.73658	3.6852
lptC	2.97833	2.92771
ytfH	2.47664	2.42597
STM2709	0.564271	0.522879
tnpA_3	0.937852	0.90309
STM1379	2.70615	2.65514
yqgC	2.33445	2.28631
hfq	4.20654	4.15606
dgoR	2.85773	2.80663
yicE	2.56703	2.51587
xylA	3.07078	3.01801
fucU	2.29299	2.24386
sthA	1.30821	1.26324
STM04610	1.05436	1
rpmE2	2.0086	1.95585
hybC	3.40449	3.3543
ydfZ	1.89763	1.84716
frdB	4.11766	4.0681
ynfI	2.59439	2.54448
creC	2.727	2.67761
STM0971	2.43297	2.379
yfiP	2.70099	2.65192
mgtA	2.64673	2.5977
yjiX	1.83885	1.7877
STM3980	1.87313	1.82391
eutR	2.1894	2.13778
sseF	1.47227	1.42597
STM1550	2.31457	2.2656
STM2357	2.80934	2.7574
lysT	3.37107	3.32469
STM2608	2.30535	2.25848
STM1010.1n	0.367977	0.30103
STM1287	2.32291	2.26951
samA	2.59879	2.54818
hcp	2.86094	2.8109
orf5	2.44612	2.39852
STM05025	2.18846	2.13354
STM3624A	1.83675	1.7877
degS	2.87679	2.82758
allR	3.33143	3.28224
traP	1.36173	1.30821
STM3737	2.56388	2.51455
tesA	2.74741	2.69955
nrdG	2.38739	2.33646
STM0081	2.61944	2.57054
ndh	3.37401	3.32291
STM0761	2.50014	2.45281
STM1810	2.95601	2.90705
STM2227	2.83166	2.78485
ygfA	3.29586	3.2465
STM3080	1.37414	1.32906
yjiY	3.4062	3.35385
STM3520	1.21307	1.16633
pflA	3.44117	3.3917
STM3769.S	2.83548	2.78699
yjdE	2.60061	2.55023
sseA	4.03686	3.98537
ycgO	3.56534	3.51649
pldB	3.02476	2.97558
aat	2.74974	2.70042
ptsH	4.08569	4.03769
STM2718	0.823909	0.778151
yidA	3.6192	3.57089
rhaB	2.04007	1.99417
traY	1.7104	1.66276
flhA	3.37706	3.32926
kdsB	3.06967	3.02188
fucI	2.95489	2.90526
ptr	3.3516	3.3037
STM2778	2.27951	2.23045
cbiE	2.49043	2.44196
eutK	2.17026	2.12057
STM1048	2.50875	2.4609
STM3323	3.71889	3.67034
STM3531	2.33109	2.28103
yhaK	2.84094	2.79099
STM2603	2.71096	2.66276
yjiO	2.50424	2.45332
ytfG	2.30248	2.25366
uxuR	3.38489	3.33472
ydgK	2.7546	2.70899
greA	3.21431	3.1681
STM1542	3.13471	3.08731
STM1110	1.8653	1.81734
STM3942	1.78295	1.73507
STM3160	1	0.954243
frr	3.841	3.79419
slpA	3.4979	3.44994
fldB	3.43302	3.38543
galF	3.57326	3.52604
ychE	2.45839	2.40881
rpmJ	3.73067	3.68684
ihfA	3.86727	3.82097
STM1496	2.52027	2.4708
fadR	3.56738	3.51847
STM4213	2.24551	2.19498
yrbG	2.85471	2.80731
STM1666	1.5721	1.52288
metF	2.56545	2.5172
STM0652	3.36897	3.32063
ratA	3.2222	3.17396
rbsD	2.30031	2.25204
trpH	3.1022	3.05436
ybbL	2.49647	2.44922
acpS	2.87525	2.82629
gatZ	2.3457	2.2952
ygjQ	1.94118	1.89579
corA	3.05563	3.00903
purN	2.47324	2.42813
STM4435	2.31945	2.2757
yddG	2.12385	2.07311
dxr	3.13841	3.0912
STM2763	2.91487	2.86943
yedD	2.72126	2.67333
STM4551	2.55951	2.51144
yhgI	3.79911	3.75215
ybeL	4.20935	4.1592
STM1859	2.89247	2.84406
fliS	3.29871	3.2531
corC	3.9226	3.87708
iroC	2.62083	2.57326
stfC	2.07918	2.03073
stfF	1.50965	1.45738
yfiK	1.63347	1.58358
STM0010	2.25204	2.19957
elaB	4.10058	4.05324
yqiK	2.60888	2.56031
ybeY	3.57722	3.53161
thyA	3.25439	3.20728
ftsY	3.40019	3.35315
nadR	3.70478	3.65795
STM4440	2.07676	2.02938
yraP	3.5463	3.49955
STM2177	2.85592	2.80911
arcB	3.73891	3.69258
baeR	2.79842	2.75307
rcsF	2.77525	2.73159
ylaB	2.81001	2.76318
spy	3.52453	3.47967
fxsA	3.08553	3.041
dcm	3.2313	3.18441
dkgB	2.83059	2.78462
lpoB	3.28526	3.24005
relA	3.97632	3.92996
PSLT001	3.03409	2.98707
yhjR	2.67791	2.63077
STM05675	0.823909	0.778151
ybjG	2.82651	2.77984
STM0859	2.24715	2.20231
STM3004.1n	1.87313	1.82391
dapD	3.89172	3.84739
tatB	3.24961	3.20403
hpaX	2.78008	2.73346
rseB	3.0866	3.04087
rtn	3.15055	3.10437
yjeB	3.24879	3.20203
ecnR	3.197	3.15035
dacC	3.93281	3.88587
STM2753	2.32015	2.27493
dnaC	3.16396	3.11948
yfaE	2.24879	2.20412
ygjU	3.84439	3.79789
trpC	2.77694	2.73159
srlE	3.62825	3.58297
yeaM	2.50197	2.45535
STM4031	2.18752	2.14509
argI	2.09459	2.04922
STM3832	2.24304	2.19682
STM05445	0.564271	0.522879
ybaY	4.26546	4.21784
tatA	3.75891	3.7155
ygaE	3.26482	3.21889
rseA	3.43024	3.38388
STM4494	3.39585	3.35289
STM1168	3.64101	3.59343
STM4317	2.56309	2.51676
ydfG	3.89699	3.8516
STM1527	2.2833	2.24138
STM0575	1.716	1.66901
STM0577	1.87699	1.82823
STM4457	2.90309	2.85633
parB	4.11633	4.07252
dgkA	3.51715	3.47246
yejE	2.59733	2.55348
STM3773	3.45525	3.41016
rstA	3.06333	3.01884
rhaS	2.96347	2.9154
ydgJ	3.45733	3.4124
aroF	2.9984	2.9544
atpH	4.15161	4.10977
yihO	2.15534	2.10947
creA	3.43008	3.38668
degQ	3.73525	3.69011
ydcN	2.64706	2.59952
bcfA	2.24386	2.20049
rffH	2.46389	2.4194
bcsQ	3.02803	2.98137
mraW	3.443	3.39921
ygdI	4.38063	4.33685
ihfB	3.89042	3.84619
hemC	3.80665	3.76115
yejK	3.03875	2.99461
thiH	3.27715	3.23155
yrdA	3.44059	3.39579
PSLT035	4.14569	4.10139
pspG	2.04532	2.00432
galM	3.58229	3.53778
aaeX	1.82391	1.77815
STM4250	3.4525	3.40762
STM1720	3.22072	3.17571
hisM	2.80346	2.7574
STM3059.S	3.4614	3.41814
slrB	3.08624	3.04205
cydB	3.94211	3.89684
topB	3.39064	3.34746
rfbH	4.43304	4.39174
srmB	3.39111	3.34818
ygdR	3.88347	3.83635
dppB	3.35276	3.30899
fdoI	4.02819	3.98364
STM0005	3.5066	3.46359
modC	3.17984	3.13577
ybbS	2.47616	2.4319
nrdI	0.845098	0.801632
ynfD	3.46055	3.41246
valX	2.01143	1.96221
ispG	3.76095	3.71687
metQ	3.77786	3.7356
STM3463	2.12602	2.08279
STM4421	2.85187	2.80799
pgsA	3.42602	3.38244
nudF	3.02708	2.98423
STM0329	2.05308	2.01002
cedA	2.4216	2.37961
STM2360	1.76092	1.71878
glyV	3.43611	3.39158
STM3785	3.67145	3.62829
STM2386	2.99241	2.94923
narL	2.7808	2.73772
yghJ	2.9893	2.94743
STM4413	2.09922	2.05563
STM1049	2.22531	2.17802
rarD	2.59144	2.54777
STM0720	0.970037	0.937852
STM1612	2.68753	2.64048
aes	2.29078	2.24715
suhB	2.97019	2.92737
ylaC	3.47441	3.43292
STM0868	2.55104	2.50741
ybdB	1.95101	1.91204
dfp	3.07918	3.0353
traV	1.91204	1.86923
STM2816	1.86727	1.82391
ligT	2.78152	2.73586
yaaU	2.17319	2.13033
yejH	3.01508	2.9739
yqjK	3.31345	3.26795
STM0343	2.58846	2.54818
argX	2.22011	2.17802
fepB	1.98677	1.94118
ygeA	3.05077	3.00803
ygiY	2.45637	2.41664
rihA	3.53339	3.48982
ispA	3.34117	3.29922
STM1734	2.93366	2.89358
proX	3.99298	3.95113
rna	3.70998	3.66873
thrL	2.48902	2.44404
uspG	4.50427	4.45911
proP	3.82958	3.78651
STM4425	2.19405	2.15229
STM2720	1.5141	1.46736
eutA	2.15127	2.10608
accD	3.65086	3.61009
ypfG	1.96221	1.92082
hemA	3.54386	3.50165
flgC	3.03968	3.00043
STM0699	1.98076	1.93952
STM2912	2.29593	2.25285
ycdC	2.81469	2.77134
STM4041	1.72428	1.67821
yoaG	1.47712	1.43136
STM2195	2.5559	2.51277
STM1545	1.81291	1.7733
livK	2.6561	2.61349
sgaE	2.27493	2.23215
STM1930	1.7733	1.73507
STM0238	3.34635	3.30428
STM1650	1.57596	1.53572
STM1485	2.58584	2.54324
hisG	2.92857	2.88874
mtlD	3.60538	3.56352
hofB	1.99123	1.95101
yeaR	1.71878	1.67517
hycI	2.02531	1.98378
tatE	3.07016	3.03127
STM1078	3.49448	3.45189
ycfR	2.34044	2.29885
STM1874	3.49313	3.45143
yafC	2.72862	2.68693
PSLT060.1N	1.31527	1.27107
talB	4.71336	4.67321
ftsB	2.834	2.79356
thiL	2.64147	2.60423
adi	2.59879	2.55711
yceK	2.70955	2.66558
STM3100	2.7679	2.72835
malP	3.58233	3.542
queF	3.23002	3.18986
grxB	4.21459	4.1725
STM1586	2.66276	2.62083
lexA	4.14724	4.10524
STM2494	3.53924	3.49868
STM0716	2.42651	2.38561
dnaT	2.97066	2.93027
sbmC	4.03598	3.99352
STM2940	2.6721	2.63144
glmU	3.71969	3.67952
fabI	3.79819	3.75959
znuA	2.95665	2.91925
misL	2.6516	2.60995
ecnB	3.35901	3.31799
STM1740	2.70814	2.66963
ubiX	2.49601	2.45586
STM1634	0.69897	0.669007
rsxE	2.79263	2.75358
argR	3.31723	3.27746
yjbR	3.05563	3.0148
STM0344	2.62907	2.59106
dgoT	2.15024	2.10947
ytfM	3.5698	3.52913
yibF	3.96137	3.91991
csiE	3.75666	3.71514
STM4010	2.09225	2.05051
ptsI	4.55525	4.51604
yhcK	3.55879	3.52
yeeY	2.82499	2.78367
STM0349	2.17609	2.1346
ycjX	3.10551	3.06707
dsbA	3.71483	3.67712
ybjX	3.5955	3.55855
STM3121	2.82217	2.78247
pepP	3.94086	3.90069
leuX	1.3862	1.34895
STM0212	2.86982	2.82973
STM2619	1	0.954243
STM0951	2.37107	2.33109
asd	3.91922	3.88097
yceL	2.42651	2.3868
uspA	4.85436	4.81222
mrr	3.22772	3.18837
sodB	4.58548	4.54425
ymbA	3.11025	3.07213
yieF	3.82709	3.78666
panC	2.94399	2.90651
acpT	2.87679	2.83506
miaE	2.9949	2.95681
ycfL	3.00675	2.96895
STM3828.1N	2.04532	2.00718
STM4042	2.10494	2.06446
mnmC	3.12396	3.08099
STM3262	3.50279	3.4623
STM1555	2.54736	2.5092
dapB	3.08553	3.04689
STM0016	0.954243	0.920819
yhjK	2.99505	2.95505
dinI	2.47373	2.43404
rpoE	3.59244	3.55417
ygiC	3.94601	3.90734
yehU	3.01967	2.98
lgt	3.1878	3.1484
yebG	3.18874	3.15024
yfcH	3.27791	3.23729
yfhD	2.45687	2.4194
psiF	3.66863	3.62924
artJ	2.6163	2.57902
dcuS	3.04922	3.01002
manX	4.67066	4.63212
deaD	3.45184	3.41514
ygiE	3.18308	3.14478
wecG	3.02572	2.98811
[truncated: 2,715 more rows]

## Sheet: Fig 2E
	Log2 Fold change
hilA	-3.57052	-4.42376	-3.96113
rtsA	-3.52233	-4.69146	-3.54649
invG	-3.83431	-4.33466	-3.58864
invF	-3.62139	-4.38947	-3.59179
iagB	-3.64186	-4.00581	-3.53374
invE	-3.29185	-4.05952	-3.2144
invI	-3.28345	-3.55605	-3.35755
invA	-3.22138	-3.80973	-3.16623
invH	-3.13538	-3.59573	-3.2198
invB	-2.86673	-3.63718	-3.18286
spaP	-2.82312	-3.90689	-2.99277
spaN	-2.87331	-3.52655	-3.12252
hilC	-2.79998	-3.81564	-2.68848
spaO	-2.64843	-3.44626	-2.94145
sicA	-2.52513	-3.5667	-2.5609
invC	-2.53571	-3.18312	-2.8784
prgI	-2.52789	-3.16993	-2.85042
prgJ	-2.35083	-3.20148	-2.71669
iacP	-2.39391	-3.56704	-2.41163
sipC	-2.34408	-3.61451	-2.31337
sipB	-2.36404	-3.5554	-2.31631
sipD	-2.42073	-3.50585	-2.2134
prgH	-2.24155	-3.14632	-2.58924
spaQ	-3	-2.08746	-2.90689
prgK	-2.15941	-2.91157	-2.50814
sipA	-2.15414	-3.4073	-2.1103
spaR	-1.96347	-4.02237	-1.926
sprB	-2.03148	-3.53784	-1.98558
spaS	-2.05063	-2.85415	-2.15458
ssaG	-1.63743	-2.32193	-2.8413
orgA	-1.91254	-2.48365	-2.0655
hilD	-1.79371	-2.09028	-1.99497
sopE2	-1.50015	-2.64689	-1.47237
sopB	-1.30752	-2.97564	-1.42031
sifB	-1.44746	-2.07039	-1.848
pipB	-1.34577	-1.62619	-1.79141
avrA	-1.13402	-2.02313	-1.39869
sicP	-1.00765	-1.8772	-1.27494
STM0972	-1.01943	-1.56748	-1.46785
STM05625	-1.05992	-1.78153	-1.1981
pagC	-0.955749	-1.64194	-1.30295
sopD	-1.40707	-0.671479	-1.94827
orgB	-1.03041	-1.51584	-1.31342
orgC	-0.844591	-1.31725	-1.21807
